# Supplementary material for: Image-based spatial transcriptomics identifies molecular niche dysregulation associated with distal lung remodeling in pulmonary fibrosis
Source: bioRxiv. 2023 Dec 17:2023.12.15.571954. Preprint. [Version 2] doi: 10.1101/2023.12.15.571954 (PMC10760144; doi:10.1101/2023.12.15.571954)
Supplement: Supplement 1 [file media-1.xlsx]

## Sheet: Supplementary Table 1
Supplementary Table 1: Sample and demographic information.
Sample_Name	Sample_Type	Status	Gender	Age	Ethnicity	Tobacco	Clinical_Diagnosis	TMA	Run	Punch_Size
THD0008	Control	Control	M	53	European	Y	Control	3	2	5mm
THD0011	Control	Control	M	48	European	Y	Control	4	2	3mm
TILD117	More_and_less_fibrotic	Disease	F	54	European		ILD	4	2	3mm
TILD175	Intermediate	Disease	M	65	American Indian		IPF	4	2	3mm
VUHD069	Control	Control	F	31	African American	N	Control	2	1	3mm
VUHD095	Control	Control	F	64	European	N	Control	2	1	3mm
VUHD113	Control	Control	F	40	European	N	Control	2	1	3mm
VUHD116	Duplicate_control	Control					Control	1	1	3mm
VUILD102	More_and_less_fibrotic	Disease	M	58	European	Y	IPF	1	1	3mm
VUILD104	More_and_less_fibrotic	Disease	M	69	European	Y	IPF	2	1	3mm
VUILD105	More_and_less_fibrotic	Disease	M	66	European	Y	IPF	2	1	3mm
VUILD106	Intermediate	Disease	M	66	European	Y	IPF	3	2	5mm
VUILD107	More_fibrotic_only	Disease	M	63	European	Y	IPF	1	1	3mm
VUILD110	Intermediate	Disease	F	62	European	N	CTD-ILD	3	2	5mm
VUILD115	Intermediate	Disease	M	60	European	N	cHP	3	2	5mm
VUILD48	More_and_less_fibrotic	Disease	M	52	European	Y	NSIP	2	1	3mm
VUILD78	More_and_less_fibrotic	Disease	F	47	European	N	IPAF	4	2	3mm
VUILD91	More_and_less_fibrotic	Disease	M	65	European	N	IPF	4	2	3mm
VUILD96	More_and_less_fibrotic	Disease	F	61	African American	N	Sarcoidosis	1	1	3mm

## Sheet: Supplementary Table 2
Supplementary Table 2: Cell counts per sample, per cell type, and total.
Sample	Total Cells	aCap	Activated FBs	Adventitial FBs	Alveolar FBs	Arteriole	AT1	AT2	B cells	Basal	Ciliated	DCs	Differentiating Ciliated	FABP4+ Macrophages	Fibroblasts	gCap	Interstitial Macrophages	KRT5-/KRT17+	Lipofibroblasts	Lymphatic/DCs	Macrophages	Mast	Mesothelial	MUC5B+	NK cells	pDCs	Peribronchial FBs	Plasma	Proliferating Endothelial	Proliferating Epithelial	Proliferating Lymphoid	Proliferating Mesenchymal	Proliferating Myeloid	SCGB3A2+	SCGB3A2+/SCGB1A1+	SMCs	SPP1+ Macrophages	T-cells	Transitional AT2	Venous
THD0008	68903	13555	26	548	4109	1365	1477	6562	57	330	651	447	891	2452	4672	1520	11024	1	170	682	3192	965	0	269	1686	18	205	260	947	2399	281	714	537	13	40	2747	557	2348	55	1131
THD0011	24321	5912	19	41	1559	530	1237	3485	43	43	21	133	0	333	2222	410	1710	1	71	182	1374	208	0	1	353	1	25	67	86	272	49	116	120	16	3	1332	1292	819	25	210
TILD117LF	36196	1628	801	430	562	327	106	1299	216	951	1024	829	114	999	5845	222	1906	186	255	263	2619	1227	0	617	180	24	248	652	48	404	89	119	146	217	392	2115	1186	3087	2229	2634
TILD117MF	48768	2338	686	416	1307	518	127	2221	116	1526	1444	1022	273	645	8046	336	1893	113	314	339	2666	1806	0	372	187	11	530	914	32	306	77	163	122	466	938	4005	1094	4527	3536	3336
TILD175	35754	174	387	600	161	265	9	219	497	2653	6107	617	1071	95	3788	10	1238	109	407	408	1727	1436	3	682	84	0	715	866	17	105	23	54	36	312	622	3122	680	2040	487	3928
VUHD069	19067	4433	41	31	1148	287	809	2056	54	30	310	121	5	808	1225	711	2184	2	129	180	788	104	0	9	333	1	82	72	35	51	21	34	26	25	96	1117	341	896	42	430
VUHD095	11344	2394	5	7	540	156	733	1129	65	75	240	72	5	392	587	316	1864	0	21	24	480	141	0	46	371	1	41	51	30	65	19	26	12	33	97	386	207	538	9	166
VUHD113	12252	3185	13	7	1004	213	482	1530	15	2	2	66	0	305	740	300	1689	0	29	25	703	173	0	0	200	0	15	24	38	85	9	15	75	4	0	582	173	393	5	151
VUHD116A	12344	2680	15	57	969	117	485	1486	18	108	215	58	76	375	763	361	2024	0	57	148	415	115	0	86	116	0	78	43	39	77	12	30	26	5	37	422	110	515	9	197
VUHD116B	28881	7252	36	363	2199	282	1123	3778	45	18	40	90	0	881	1840	624	4602	0	110	236	1023	181	0	0	268	0	30	116	132	220	36	86	69	14	25	1467	229	813	6	647
VUILD102LF	26206	3176	313	252	1210	419	617	3322	25	7	3	347	1	891	3726	705	1410	41	126	217	2755	309	1	0	413	5	31	165	101	371	148	311	115	12	7	953	1515	1514	256	416
VUILD102MF	31372	2088	765	91	976	290	178	3061	49	16	4	486	0	539	5274	405	1539	134	164	274	3316	492	1	0	250	13	14	214	94	681	256	656	244	8	2	988	4398	2094	296	1022
VUILD104LF	34965	2653	1204	106	566	487	189	1354	1911	73	30	850	8	746	5615	325	974	33	464	278	2592	807	0	8	300	43	51	1263	45	150	469	352	127	54	24	1887	481	5980	214	2252
VUILD104MF	37786	327	556	169	216	261	11	363	2175	1699	2600	1305	325	50	3509	19	2186	4	569	348	1515	1272	1	1703	132	18	373	2319	31	80	312	252	105	231	611	2846	441	5105	27	3720
VUILD105LF	20843	496	500	620	206	173	77	346	215	222	236	539	472	219	3463	124	786	35	413	253	1615	560	0	60	329	35	89	437	22	48	142	133	51	13	2	1089	236	4387	371	1829
VUILD105MF	20430	70	106	98	69	68	8	149	1631	750	78	242	10	6	3214	1	347	9	431	278	1080	544	0	119	139	9	140	2456	5	23	108	95	20	187	283	1755	58	3585	126	2133
VUILD106	122460	2395	2308	2129	923	1267	252	2434	2370	1648	1906	3000	296	852	22390	247	3564	229	2197	1932	6549	3625	47	380	277	190	502	9336	63	336	447	528	224	647	1406	11992	1204	16851	1652	13865
VUILD107MF	68028	1095	997	167	200	533	81	715	6991	864	785	1381	52	354	9280	93	1064	185	567	602	4627	2606	0	288	212	133	252	7025	41	249	1085	375	242	301	776	3546	2038	12796	932	4498
VUILD110	121980	16678	673	631	1470	873	1784	6475	4781	7122	302	2385	102	880	13492	1007	3856	36	304	1262	19214	1275	1	1201	3210	301	361	9472	302	677	1364	408	295	182	64	2588	834	13733	103	2282
VUILD115	92101	2801	1207	1477	2459	445	375	5992	634	40	111	2746	4	2077	15657	214	3221	45	1228	781	9331	3748	3	14	319	79	162	2658	66	529	833	647	351	482	190	5413	1602	14213	2410	7537
VUILD48LF	20445	1682	635	44	254	191	410	1871	107	181	4	161	0	309	4532	205	622	227	137	342	2615	389	0	0	381	18	27	774	48	103	107	120	43	13	0	691	117	1062	54	1969
VUILD48MF	30140	3997	521	30	501	188	570	2813	201	345	3	266	0	825	5981	479	1123	34	183	595	4435	381	0	0	611	28	42	921	126	207	171	249	77	14	1	1081	241	1519	46	1335
VUILD78LF	25432	1999	282	187	406	193	148	5023	103	499	45	335	0	1776	3700	144	1260	98	84	91	1605	525	0	61	149	4	33	158	29	241	64	75	176	373	20	1367	1443	1359	230	1147
VUILD78MF	36321	677	289	93	246	212	224	2078	199	3981	5745	565	130	612	3419	26	291	64	132	132	1138	2068	1	1004	78	1	487	498	15	237	75	92	106	2919	718	1530	2103	1509	229	2398
VUILD91LF	15329	550	444	23	770	149	856	1684	29	102	233	203	12	474	2805	596	915	71	71	108	1500	80	4	10	166	2	137	41	8	108	44	104	38	126	214	728	369	682	318	555
VUILD91MF	24329	409	582	113	545	189	112	1398	430	19	0	445	0	1014	5433	92	981	162	343	266	2837	560	0	0	123	6	39	320	21	84	130	137	68	38	2	1155	602	3731	310	1633
VUILD96LF	44305	3889	273	61	1339	772	1373	3370	189	1077	4200	1037	123	1028	4166	1402	2535	13	126	235	2975	609	0	538	521	25	1231	478	58	115	82	100	52	170	1324	1634	572	5813	242	558
VUILD96MF	56518	111	402	150	37	252	0	21	5244	1784	6269	2699	125	34	5473	0	1073	1	283	376	4278	651	0	2179	137	72	1203	2480	0	38	304	153	123	34	630	2455	1517	13936	0	1994
Total	1126820	88644	14086	8941	25951	11022	13853	66234	28410	26165	32608	22447	4095	19971	150857	10894	57881	1833	9385	10857	88964	26857	62	9647	11525	1038	7143	44080	2479	8261	6757	6144	3626	6909	8524	60993	25640	125845	14219	63973

## Sheet: Supplementary Table 3
Supplementary Table 3. Significant cell type changes associated with disease class. Unaffected, LF, and MF refer to the 3 sample type groups assessed in this analysis. Baseline: the overall celltype proportion across all groups. PropMean.[Group]: The mean cellttype proportion in the Group.
	BaselineProp	PropMean.Unaffected	PropMean.LF	PropMean.MF	Fstatistic	P.Value	FDR	broad_CT5	Significance level
Activated FBs	0.0126053	0.00103891	0.0212213	0.0143653	55.305	1.42e-09	5.54e-08	Activated FBs	**
Interstitial Macrophages	0.0609682	0.138618	0.046113	0.0314366	22.6409	3.45e-06	6.73e-05	Interstitial Macrophages	**
KRT5-/KRT17+	0.00187403	2.29e-05	0.00365097	0.00215787	19.4534	1.12e-05	0.00013185	KRT5-/KRT17+	**
aCap	0.0882621	0.230215	0.0687966	0.0347448	18.9066	1.35e-05	0.00013185	aCap	**
DCs	0.0181558	0.00540724	0.0180013	0.0215064	17.381	2.4e-05	0.00018726	DCs	**
Fibroblasts	0.126609	0.0658684	0.159321	0.148046	15.6795	4.85e-05	0.00031539	Fibroblasts	**
Plasma	0.0288234	0.00346557	0.0173664	0.0457465	14.131	9.73e-05	0.00054205	Plasma	**
Alveolar FBs	0.0277499	0.066876	0.0245765	0.0129329	13.052	0.00015986	0.0007793	Alveolar FBs	**
Venous	0.0481906	0.0161315	0.0538764	0.0647416	12.2647	0.00022975	0.00099556	Venous	**
AT1	0.0151526	0.0424081	0.0185347	0.00442599	10.8905	0.00046745	0.00182304	AT1	**
pDCs	0.00062026	6.33e-05	0.00068691	0.00066544	10.2995	0.00063063	0.00223588	pDCs	**
gCap	0.0124794	0.0256286	0.0168117	0.00467867	9.49952	0.00097831	0.00317951	gCap	**
NK cells	0.0101189	0.0177362	0.0115225	0.00612401	9.1703	0.0011543	0.00346289	NK cells	**
Arteriole	0.0108307	0.0152905	0.0114159	0.00691534	8.83083	0.00139795	0.00389429	Arteriole	**
Proliferating Lymphoid	0.00542063	0.00168891	0.00510049	0.00641027	7.9906	0.00227739	0.00592123	Proliferating Lymphoid	**
T-cells	0.104712	0.037731	0.100705	0.127792	7.87248	0.0024432	0.0059553	T-cells	**
Mast	0.0222299	0.0100207	0.019284	0.0283809	6.39395	0.00611549	0.0133855	Mast	*
B cells	0.0266764	0.0021997	0.0109166	0.0407454	6.39341	0.00617795	0.0133855	B cells	*
Proliferating Endothelial	0.00269176	0.00465595	0.00160522	0.00119744	5.63098	0.0101984	0.0209336	Proliferating Endothelial	*
FABP4+ Macrophages	0.0212942	0.030284	0.0290642	0.0137477	5.44403	0.0115714	0.0225642	FABP4+ Macrophages	*
AT2	0.0677433	0.117422	0.0866149	0.0421001	5.27736	0.0129658	0.0240794	AT2	*
Macrophages	0.0691071	0.0446972	0.0856394	0.0769023	4.83399	0.0175355	0.0299042	Macrophages	*
Transitional AT2	0.0126795	0.00088103	0.0166453	0.0136775	4.83492	0.0176358	0.0299042	Transitional AT2	*
Lipofibroblasts	0.00695669	0.00354238	0.00780222	0.00944084	4.7002	0.0192819	0.0313331	Lipofibroblasts	*
Basal	0.0194851	0.00346827	0.0123395	0.0310639	3.06024	0.0662548	0.103358	Basal	NA
SCGB3A2+	0.00700573	0.00089757	0.00449754	0.0124996	2.77726	0.083042	0.124563	SCGB3A2+	NA
Proliferating Mesenchymal	0.00597329	0.00369135	0.00618293	0.00669078	2.1125	0.143506	0.207287	Proliferating Mesenchymal	NA
Proliferating Epithelial	0.00876578	0.0107426	0.00700834	0.00582258	1.67589	0.209042	0.291166	Proliferating Epithelial	NA
Adventitial FBs	0.00543918	0.00423424	0.008332	0.00377886	1.04297	0.368371	0.495396	Adventitial FBs	NA
DCs/Lymphatic	0.00858023	0.00730555	0.00853641	0.00981259	0.865524	0.433926	0.564104	DCs/Lymphatic	NA
Peribronchial FBs	0.0071608	0.00292855	0.00663791	0.00771472	0.730836	0.492326	0.619378	Peribronchial FBs	NA
SCGB3A2+/SCGB1A1+	0.00827275	0.00259322	0.00706375	0.0101953	0.483495	0.622735	0.715519	SCGB3A2+/SCGB1A1+	NA
SMCs	0.0502011	0.0456755	0.0466169	0.0550962	0.464403	0.634203	0.715519	SMCs	NA
Mesothelial	1.06e-05	0	3.74e-05	9.54e-06	0.439737	0.649471	0.715519	Mesothelial	NA
MUC5B+	0.00976773	0.00220559	0.00441844	0.014328	0.432027	0.654338	0.715519	MUC5B+	NA
SPP1+ Macrophages	0.0282562	0.0183284	0.0268877	0.0360635	0.422305	0.660479	0.715519	SPP1+ Macrophages	NA
Differentiating Ciliated	0.00347503	0.00282729	0.00370263	0.00236042	0.0741978	0.928709	0.97362	Differentiating Ciliated	NA
Proliferating Myeloid	0.00360492	0.00368084	0.00339715	0.00311543	0.0528287	0.948656	0.97362	Proliferating Myeloid	NA
Ciliated	0.0320493	0.00952745	0.0190685	0.0425662	0.0196261	0.980582	0.980582	Ciliated	NA

## Sheet: Supplementary Table 4
Supplementary Table 4: Pathology scoring per biopsy. Each row is an annotation with counts per sample. Pathology_score represents the overall severity of pathylogy, Percent pathology represents the percent of the sample with pathology, and Adjusted_path_score represents the Pathology_score adjusted for Area.
Feature	VUILD107MF	VUHD116B	VUILD102LF	VUILD96LF	VUILD102MF	VUHD116A	VUILD96MF	VUILD48LF	VUILD105LF	VUHD069	VUILD104MF	VUHD113	VUILD105MF	VUILD48MF	VUILD104LF	VUHD095	THD0008	VUILD110	VUILD106	VUILD115	TILD117MF	VUILD91MF	TILD175	THD0011	TILD117LF	VUILD78LF	VUILD78MF	VUILD91LF
Bronchiolar metaplasia	2	0	1	1	3	0	2	0	2	0	2	0	2	0	1	0	0	2	2	2	2	1	2	0	1	1	3	0
Muscularized artery	1	0	0	0	0	0	0	0	1	0	1	0	0	1	0	0	0	0	1	0	1	0	2	0	1	0	0	0
Mixed inflammation	2	0	1	1	2	0	1	1	1	0	2	0	1	1	2	0	0	2	2	3	1	1	0	0	2	0	2	0
Tertiary lymphoid structure	3	0	0	0	0	0	1	0	0	0	0	0	1	0	1	0	0	3	0	1	0	0	2	0	0	1	0	0
Fibroblastic focus	1	0	0	0	1	0	0	0	0	0	1	0	0	0	0	0	0	1	1	1	1	0	0	0	0	0	0	0
microscopic honeycombing	0	0	0	1	0	0	2	0	1	0	1	0	1	0	1	0	0	3	1	1	2	1	2	0	1	0	3	0
hyperplastic alveolar epithelium	3	0	1	1	3	0	2	1	2	0	2	0	2	0	2	0	0	3	2	2	3	1	1	0	2	1	1	1
granuloma	0	0	0	1	0	0	3	0	0	0	0	0	0	0	0	0	0	0	0	0	0	0	0	0	0	0	0	0
Severe fibrosis	3	0	1	1	2	0	3	1	2	0	2	0	2	2	2	0	0	1	3	2	3	2	2	0	1	1	1	1
Emphysema	0	1	0	0	0	1	0	2	0	0	0	0	0	2	0	0	0	0	0	0	0	0	0	2	2	0	0	0
Pathology_score	15	1	4	6	11	1	14	5	9	0	11	0	9	6	9	0	0	15	12	12	13	6	11	2	10	4	10	2
Percent pathology	100	0	35	30	95	0	100	20	90	0	90	0	95	40	85	0	0	55	100	100	95	75	95	20	50	65	85	15
Punch_size_mm	3	3	3	3	3	3	3	3	3	3	3	3	3	3	3	3	5	5	5	5	3	3	3	3	3	3	3	3
Area	7.06858	7.06858	7.06858	7.06858	7.06858	7.06858	7.06858	7.06858	7.06858	7.06858	7.06858	7.06858	7.06858	7.06858	7.06858	7.06858	19.635	19.635	19.635	19.635	7.06858	7.06858	7.06858	7.06858	7.06858	7.06858	7.06858	7.06858
Adjustment_factor	1	1	1	1	1	1	1	1	1	1	1	1	1	1	1	1	0.36	0.36	0.36	0.36	1	1	1	1	1	1	1	1
Adjusted_path_score	15	1	4	6	11	1	14	5	9	0	11	0	9	6	9	0	0	5.4	4.32	4.32	13	6	11	2	10	4	10	2

## Sheet: Supplementary Table 5
Supplementary Table 5: Changes in cell type proportion with pathology score. logFC column represents the coeffcient (slope) of the fitted linear model per celltype using logit transformed proportions. AveExpr represents the average proportion in logit transformed space.
logFC	AveExpr	t	P.Value	adj.P.Val	B	celltype
-0.353723	-5.05968	-6.70388	2.57e-07	7.72e-06	6.84715	AT1
-0.20656	-3.98168	-6.51931	4.06e-07	7.72e-06	6.39041	Alveolar FBs
-0.239654	-2.8953	-5.87123	2.36e-06	2.98e-05	4.65571	aCap
-0.133093	-2.98191	-5.50254	6.49e-06	6.16e-05	3.65784	Interstitial Macrophages
-0.216343	-3.02261	-5.2785	1.2e-05	8.94e-05	3.04964	AT2
0.111769	-4.27926	5.22088	1.41e-05	8.94e-05	2.89314	DCs
-0.301158	-5.25802	-4.88127	3.69e-05	0.000188	1.95348	gCap
0.187423	-4.20862	4.84908	3.95e-05	0.000188	1.88458	Plasma
-0.118765	-4.80648	-4.28937	0.000185	0.000734	0.380689	NK cells
0.20644	-4.95378	4.27312	0.000194	0.000734	0.334823	B cells
0.104695	-2.45338	4.23777	0.000212	0.000734	0.243639	T-cells
0.094151	-4.01071	4.12706	0.000287	0.000888	-0.0491215	Mast
-0.17878	-6.70373	-4.10674	0.000304	0.000888	-0.102669	Proliferating Endothelial
0.180479	-4.9207	4.06983	0.000336	0.000911	-0.199742	Activated FBs
-0.172738	-4.28122	-3.94233	0.000474	0.00120091	-0.533319	FABP4+ Macrophages
0.111649	-3.17581	3.8949	0.000539	0.00127933	-0.656624	Venous
0.197614	-4.98442	3.03569	0.00509072	0.0113793	-2.79485	Basal
-0.0541202	-4.65654	-2.8712	0.00760282	0.0160504	-3.17151	Arteriole
0.0720987	-5.09027	2.61738	0.0139875	0.0279751	-3.73489	Lipofibroblasts
0.190777	-7.48857	2.56777	0.0157758	0.0299741	-3.84343	KRT5-/KRT17+
0.133167	-8.15794	2.39926	0.023197	0.0406033	-4.19427	pDCs
0.0813291	-5.66592	2.39245	0.0235072	0.0406033	-4.20717	Proliferating Lymphoid
0.244373	-6.8926	2.3463	0.0261585	0.0432184	-4.30202	MUC5B+
0.0464856	-1.98697	2.22301	0.034251	0.0525278	-4.54423	Fibroblasts
-0.0727033	-5.2576	-2.21893	0.0345578	0.0525278	-4.55215	Proliferating Epithelial
0.0892249	-5.62441	2.14359	0.04067	0.0594408	-4.69625	Peribronchial FBs
0.115821	-6.20085	2.02767	0.052031	0.0732288	-4.91133	SCGB3A2+
0.183575	-7.67413	1.88761	0.0693318	0.0940932	-5.15866	Differentiating Ciliated
0.160414	-6.41407	1.80284	0.0820317	0.10749	-5.30157	SCGB3A2+/SCGB1A1+
0.165263	-5.38804	1.67597	0.104716	0.132641	-5.50562	Ciliated
0.0223423	-2.96501	1.25858	0.218319	0.259868	-6.08764	SMCs
0.0974073	-5.61188	1.25743	0.218836	0.259868	-6.08899	Transitional AT2
0.0507369	-5.47957	1.20528	0.237933	0.272797	-6.15147	Adventitial FBs
0.0430122	-4.00642	1.18926	0.244081	0.272797	-6.17018	SPP1+ Macrophages
0.0218236	-4.81312	0.908106	0.371382	0.403214	-6.46066	DCs/Lymphatic
0.0238805	-5.42995	0.833794	0.41128	0.434129	-6.52521	Proliferating Mesenchymal
0.013728	-2.63694	0.621171	0.539387	0.553965	-6.68066	Macrophages
-0.007832	-5.89206	-0.304613	0.762858	0.762858	-6.82946	Proliferating Myeloid

## Sheet: Supplementary Table 6
Supplementary Table 6: Genes associated with pathology score. logFC column represents the coeffcient (slope) of the fitted linear model per gene using logit transformed proportions. AveExpr represents the average proportion in logit transformed space.
logFC	AveExpr	t	P.Value	adj.P.Val	B	gene
-0.247634	-7.16093	-9.08361	6.53379e-10	2.24109e-07	12.7393	AGER
-0.27201	-8.30727	-8.02681	8.49832e-09	1.45746e-06	10.2458	CA4
-0.0836713	-4.5571	-7.04916	9.87949e-08	8.60156e-06	7.84661	PECAM1
-0.197016	-6.76828	-7.06143	1.0031e-07	8.60156e-06	7.83588	RTKN2
-0.101219	-7.77421	-6.74875	2.1972e-07	1.50728e-05	7.06544	RAMP2
-0.137646	-6.33823	-6.59019	3.48148e-07	1.99024e-05	6.6189	S100A9
-0.155028	-5.96048	-6.42972	5.34652e-07	2.37606e-05	6.19924	COL4A3
-0.108921	-4.01057	-6.41165	5.54183e-07	2.37606e-05	6.16284	EPAS1
-0.143188	-6.6618	-5.92663	2.08243e-06	7.90188e-05	4.86936	SFTA2
-0.0737687	-5.62954	-5.87793	2.30375e-06	7.90188e-05	4.76683	FGF2
-0.115138	-7.4043	-5.79595	2.97387e-06	8.91015e-05	4.52102	CLDN5
0.198948	-7.52044	5.74913	3.37977e-06	8.91015e-05	4.39597	CXCL14
-0.0950986	-7.76891	-5.71853	3.62954e-06	8.91015e-05	4.32475	MRC1
0.0650342	-6.09922	5.69336	3.82291e-06	8.91015e-05	4.2719	PRDX4
-0.0651682	-5.61697	-5.68641	3.89657e-06	8.91015e-05	4.25325	BMPR2
-0.176399	-7.41908	-5.63233	4.65299e-06	9.97484e-05	4.08359	S100A12
-0.133967	-6.18629	-5.48041	7.05935e-06	0.000142433	3.6765	S100A8
-0.171289	-5.10623	-5.38974	9.05752e-06	0.000172596	3.43322	SFTPD
-0.188907	-5.19907	-5.28476	1.20921e-05	0.000218295	3.15132	PGC
-0.0566676	-6.46122	-5.23838	1.34142e-05	0.000223155	3.04673	MUC5AC
-0.127873	-10.6867	-5.24042	1.36626e-05	0.000223155	3.03225	WNT3A
0.0944156	-6.5089	5.1656	1.67909e-05	0.000261786	2.83126	ITM2C
0.180237	-5.34571	5.07707	2.14319e-05	0.000301619	2.5935	PPARG
0.105929	-8.18373	5.07394	2.16173e-05	0.000301619	2.58511	LTB
0.112786	-7.11858	5.06785	2.19839e-05	0.000301619	2.56873	APLNR
0.119471	-7.02162	4.91116	3.38625e-05	0.000442227	2.14826	PIM2
0.154952	-9.73942	4.90115	3.48109e-05	0.000442227	2.12139	FOXP3
-0.0758285	-6.26565	-4.81353	4.38191e-05	0.000536784	1.89581	KDR
0.231483	-5.6301	4.80139	4.58264e-05	0.000542016	1.85411	SFRP2
-0.106413	-6.39842	-4.67719	6.45121e-05	0.000724441	1.522	DUOX1
0.105885	-7.879	4.67181	6.54742e-05	0.000724441	1.50763	CD28
-0.0719106	-5.81608	-4.64634	6.93149e-05	0.000742969	1.4501	ACTA2
-0.103882	-6.12584	-4.62482	7.45077e-05	0.000774429	1.38224	FABP4
0.058318	-4.27522	4.55614	8.84925e-05	0.000876307	1.21253	XBP1
-0.21381	-4.44695	-4.55844	8.94191e-05	0.000876307	1.20536	SFTPC
0.132298	-6.51611	4.52436	9.81918e-05	0.00093555	1.11468	COL15A1
-0.0736713	-10.5177	-4.50289	0.00010327	0.000947297	1.06432	TREM2
0.0550031	-6.55666	4.49423	0.000104948	0.000947297	1.04734	FKBP11
-0.0878827	-7.78375	-4.44964	0.000120528	0.00106003	0.916209	CD274
0.087474	-9.13973	4.42559	0.000128736	0.0010806	0.852453	CD1C
0.173746	-7.21494	4.42437	0.000129168	0.0010806	0.849217	MMP7
0.0592687	-7.48877	4.40721	0.000133325	0.00108749	0.815764	PLPP5
0.198007	-8.208	4.40465	0.000136333	0.00108749	0.796988	CD79A
0.0715166	-8.82935	4.38086	0.000144365	0.00112539	0.740168	TNFRSF9
0.0794071	-5.7122	4.36176	0.000153309	0.0011506	0.683503	MEG3
0.0955509	-8.3978	4.35939	0.000154308	0.0011506	0.677228	FCER1A
-0.126012	-9.65542	-4.31316	0.000175088	0.00127777	0.555144	RETN
-0.0438422	-7.47026	-4.25075	0.000204726	0.00146294	0.40146	DDIT3
-0.181626	-6.3646	-4.24486	0.000210947	0.00147663	0.375249	FCN3
0.145924	-8.69229	4.23471	0.00021686	0.00148766	0.348575	CD27
0.0611002	-6.06148	4.20988	0.000228916	0.00151557	0.293736	SOX4
-0.097579	-8.96091	-4.21348	0.000229766	0.00151557	0.292808	FGFBP2
-0.0337952	-7.11304	-4.17088	0.00025462	0.00163355	0.191158	BAX
-0.0616412	-6.20248	-4.16768	0.000257178	0.00163355	0.18178	TGFB2
0.131412	-6.75685	4.16461	0.000262425	0.00163658	0.16467	GDF15
0.0850766	-6.60787	4.15254	0.000271176	0.00166095	0.133061	CPA3
-0.137755	-4.91844	-4.13928	0.000281118	0.00169164	0.0983711	NAPSA
0.09815	-7.8064	4.12864	0.000289355	0.00171119	0.0705528	CD3D
0.0974377	-9.68005	4.11388	0.000301176	0.00175091	0.0319932	CD79B
0.121923	-9.54702	4.10284	0.000310325	0.00177403	0.00318044	DERL3
-0.0511447	-5.92015	-4.07542	0.000330157	0.00183963	-0.0589794	VEGFA
-0.0770177	-7.24704	-4.07734	0.000332527	0.00183963	-0.0633275	LYZ
0.0704433	-3.91523	4.04562	0.000361554	0.0019539	-0.144284	LUM
0.103875	-6.56948	4.04333	0.000364577	0.0019539	-0.151844	TRAC
0.129366	-7.97487	4.01412	0.000394526	0.00208189	-0.227745	GZMK
-0.110326	-7.48642	-3.98966	0.000421449	0.00219026	-0.291177	GKN2
-0.0613392	-5.99604	-3.97729	0.000432016	0.00221166	-0.316787	ITGB1
0.110429	-5.21864	3.95451	0.000463325	0.00231859	-0.38215	POSTN
0.115032	-9.06328	3.95203	0.000466422	0.00231859	-0.388545	CCL22
0.117744	-7.12688	3.91756	0.000511744	0.00250755	-0.477536	CTHRC1
-0.0285012	-4.23752	-3.90132	0.000528741	0.00253146	-0.511265	RHOA
0.139585	-9.04675	3.90354	0.000531385	0.00253146	-0.513659	CCR7
0.176527	-8.6782	3.85155	0.000610883	0.00287031	-0.647287	MS4A1
-0.0792217	-8.02954	-3.8348	0.000638905	0.00296141	-0.690242	HEY1
0.229642	-7.83907	3.82266	0.000659984	0.00301698	-0.721321	MUC5B
0.0928393	-7.01462	3.81788	0.000668485	0.00301698	-0.733572	PLVAP
0.0828594	-7.7424	3.70839	0.000894883	0.0039863	-1.01241	CD3G
-0.124414	-6.9606	-3.67615	0.000974766	0.00428647	-1.09402	MCEMP1
0.0841023	-11.1309	3.65429	0.00103282	0.00448427	-1.14919	PDCD1
0.148665	-8.59979	3.6461	0.00105545	0.00452523	-1.16985	TNFRSF13C
-0.0581476	-7.02257	-3.54365	0.00137637	0.0057882	-1.42366	SLC25A37
-0.0603383	-6.34209	-3.54187	0.00138509	0.0057882	-1.42925	EGFR
-0.0652509	-5.93064	-3.53864	0.00140064	0.0057882	-1.43919	NKX2-1
-0.024928	-4.41153	-3.52217	0.00145057	0.00592316	-1.47453	ATF4
0.0900654	-7.86498	3.51945	0.0014729	0.00594359	-1.48698	FAP
0.167241	-7.97711	3.50796	0.00151785	0.00605233	-1.51554	KRT17
0.104074	-6.74352	3.50364	0.00153514	0.00605233	-1.52629	HLA-DRA
-0.0554721	-6.78367	-3.4846	0.00160636	0.00621672	-1.57047	SPRY2
-0.0523987	-5.94678	-3.48196	0.00161308	0.00621672	-1.57513	BCL2L1
-0.0611729	-5.22996	-3.4475	0.00177732	0.00670094	-1.66525	MGST1
0.0780439	-6.88981	3.4474	0.0017778	0.00670094	-1.66551	CD3E
-0.0787151	-9.95322	-3.39146	0.00205574	0.00766433	-1.80307	RACGAP1
0.0906375	-6.76242	3.3728	0.00215746	0.00795708	-1.84876	SPP1
-0.0659669	-7.11757	-3.36718	0.00218908	0.00798782	-1.86251	C1QC
-0.0454192	-7.46882	-3.35802	0.00222566	0.0079918	-1.8801	TGFB3
0.111765	-4.18942	3.35884	0.00223677	0.0079918	-1.88289	COL1A1
0.0976855	-8.87379	3.34945	0.00229161	0.00810333	-1.90578	CTLA4
0.0679586	-6.90689	3.30062	0.00259867	0.00909535	-2.02449	CD2
0.0614797	-4.31926	3.2805	0.00273635	0.00944721	-2.07317	PTGDS
-0.0408145	-4.69248	-3.27538	0.00275429	0.00944721	-2.08118	RNASE1
0.0671537	-7.96549	3.23608	0.00306564	0.0103527	-2.1802	LCK
0.112568	-8.13916	3.23442	0.00307864	0.0103527	-2.18418	CXCL9
0.106004	-9.24219	3.22765	0.00313228	0.0104308	-2.20043	TNFRSF17
0.06516	-6.17861	3.20454	0.00332217	0.010904	-2.25578	ITGA3
0.140804	-7.77358	3.19963	0.00336392	0.010904	-2.26752	KRT15
0.100901	-7.54411	3.19895	0.00336976	0.010904	-2.26915	HAS2
0.214049	-8.69294	3.13668	0.00394568	0.0126483	-2.41725	KRT5
0.127744	-8.19613	3.12882	0.00402471	0.0127822	-2.43584	S100A2
0.112519	-8.43074	3.11963	0.0041191	0.0129619	-2.45756	KRT14
0.0314886	-6.62542	3.09213	0.00438974	0.0135245	-2.51883	MANF
0.0756041	-10.1086	3.09309	0.00440366	0.0135245	-2.52011	CD1A
-0.0401751	-5.10403	-3.08975	0.00441615	0.0135245	-2.52444	FCER1G
-0.0395281	-8.032	-3.03606	0.00505308	0.0153381	-2.65032	NOX4
-0.0465544	-7.86395	-3.01595	0.00532038	0.0160078	-2.69799	SNCA
0.153664	-9.85916	3.01377	0.00536986	0.0160162	-2.70542	ERN2
0.113681	-9.72388	2.99653	0.00560511	0.0165737	-2.74539	CD19
0.0474083	-7.6083	2.90319	0.0070407	0.0205264	-2.95822	LEF1
-0.040242	-5.19272	-2.89794	0.00711659	0.0205264	-2.96889	CD68
-0.0541338	-7.41653	-2.89851	0.00713912	0.0205264	-2.9703	FCN1
0.0747013	-8.57306	2.89611	0.00718126	0.0205264	-2.97576	IL2RA
0.073064	-3.81235	2.83536	0.00832931	0.0236112	-3.11308	COL3A1
0.024334	-6.1803	2.82896	0.00842394	0.0236837	-3.12498	CD4
0.109841	-8.83627	2.82621	0.00851664	0.0237497	-3.13364	TP63
-0.0607537	-5.3992	-2.81636	0.00872259	0.0241278	-3.15571	IL7R
0.0604564	-3.9089	2.80033	0.00906785	0.0248822	-3.19155	FN1
0.0451801	-6.23809	2.79228	0.00922517	0.025113	-3.2082	GPR183
-0.0510127	-7.98936	-2.74005	0.0104843	0.0281671	-3.32526	HES1
-0.0338171	-7.08646	-2.73555	0.0105573	0.0281671	-3.33301	ITGAM
0.0942388	-8.30442	2.73573	0.0105934	0.0281671	-3.33478	CSPG4
0.0511596	-7.21263	2.72615	0.010839	0.0285984	-3.35584	KIT
-0.0414484	-8.05395	-2.72077	0.0109452	0.0286579	-3.36593	WNT2
0.0654141	-6.69593	2.71357	0.0111699	0.0290249	-3.38346	TPSAB1
-0.0402531	-7.45536	-2.70804	0.0112803	0.0290313	-3.39372	IL4R
0.0697238	-7.78124	2.70428	0.0114201	0.0290313	-3.4038	CCL5
0.089001	-6.83294	2.70406	0.0114263	0.0290313	-3.4043	WFDC2
-0.0372788	-6.21009	-2.69918	0.0115174	0.0290474	-3.41293	TOP1
0.0519533	-8.38566	2.69083	0.011792	0.0295229	-3.43319	KLRG1
-0.03396	-5.17569	-2.67294	0.01226	0.0304723	-3.47019	MS4A7
0.0383643	-6.63212	2.6417	0.0132021	0.0325778	-3.53792	MYC
-0.0296978	-5.65033	-2.57462	0.0154573	0.0378703	-3.68173	STAT6
-0.0327085	-6.98061	-2.53434	0.0169777	0.0411266	-3.76698	ATF6
0.0970784	-10.978	2.53443	0.0170262	0.0411266	-3.76836	CXCR5
0.0793192	-10.3249	2.53072	0.0171731	0.0411915	-3.77616	MMP12
-0.0345606	-6.54791	-2.51455	0.0177746	0.0420522	-3.80858	SLC25A4
0.0339709	-5.85876	2.51448	0.0177772	0.0420522	-3.80871	SEC11C
-0.0256223	-5.14241	-2.48493	0.0190315	0.044711	-3.87042	YAP1
0.040001	-9.63545	2.47276	0.0195957	0.0457234	-3.8963	FASLG
0.0232376	-5.09241	2.46554	0.0198981	0.0461153	-3.91065	PDIA4
0.117028	-8.69448	2.43886	0.0212068	0.0488183	-3.96696	CXCL13
-0.0259421	-6.75447	-2.37158	0.0246329	0.0563273	-4.10267	LGALS1
0.0617657	-7.30577	2.36042	0.025321	0.0575172	-4.12628	GZMA
0.0443268	-7.14378	2.34988	0.0259259	0.0585039	-4.14741	BCL2L11
0.139959	-6.35998	2.32639	0.0273218	0.0612508	-4.19429	SCGB1A1
-0.0437868	-9.86855	-2.32037	0.0276904	0.0615424	-4.20626	ABCC2
-0.0245396	-8.74992	-2.31738	0.0278107	0.0615424	-4.21116	TBXA2R
0.0395506	-8.7383	2.30466	0.0286569	0.0630084	-4.23713	DIRAS3
0.0291772	-4.60205	2.29214	0.0294143	0.0642618	-4.26112	DCN
-0.0281669	-5.70782	-2.28817	0.0296741	0.0644191	-4.26894	AIF1
0.0786849	-5.32615	2.28452	0.0299812	0.0646209	-4.27709	SCGB3A2
0.0747631	-9.88691	2.28207	0.0301439	0.0646209	-4.28191	MMP10
0.0797492	-8.13031	2.27541	0.03059	0.0649849	-4.29497	KRT6A
-0.0266901	-5.71507	-2.2729	0.0306926	0.0649849	-4.29895	WWTR1
-0.0719883	-9.01342	-2.24713	0.0325513	0.0684975	-4.35015	GNLY
0.0398694	-6.80755	2.23834	0.0331837	0.0694024	-4.3672	SNAI2
-0.0542546	-9.66361	-2.20557	0.0356397	0.0740873	-4.43036	IL1A
-0.0782132	-6.83981	-2.19665	0.0363362	0.0750472	-4.44745	HMOX1
0.102113	-9.2775	2.19408	0.036539	0.0750472	-4.45236	CCNA1
-0.0178281	-4.25731	-2.18028	0.0375734	0.0767123	-4.4779	ITGAX
-0.0490164	-6.05703	-2.17798	0.0378328	0.0767849	-4.48303	FCGR3A
0.0629646	-6.46988	2.17138	0.0383755	0.0774283	-4.49557	AGR3
0.112058	-8.75665	2.16138	0.0392099	0.078492	-4.51449	SOX2
-0.0545919	-10.8483	-2.1596	0.0393604	0.078492	-4.51786	S100A7
-0.0491257	-5.56445	-2.14531	0.0405854	0.0804669	-4.54478	SFRP4
0.0719503	-5.25699	2.14182	0.0408903	0.0806056	-4.55135	PLIN2
0.189498	-8.64424	2.10806	0.0439419	0.0861261	-4.6144	C20orf85
-0.0408912	-3.90826	-2.09423	0.0452492	0.0881845	-4.64001	SPARCL1
0.0661463	-5.93873	2.07825	0.0468024	0.0906961	-4.66945	CCL2
0.023564	-5.08747	2.05741	0.0488202	0.0940749	-4.70703	HIF1A
0.0373744	-5.1526	2.04417	0.0502743	0.0963357	-4.73169	HLA-DQA1
-0.0327742	-6.54834	-2.03829	0.0508522	0.0969018	-4.74206	AXIN2
-0.0326791	-10.2616	-2.03555	0.0511441	0.0969195	-4.74702	CHAC1
0.0838069	-9.23269	2.03271	0.0514922	0.097043	-4.75245	TP73
0.0498627	-6.87559	1.9844	0.0569143	0.106675	-4.83899	ACKR1
0.0393675	-10.1802	1.96584	0.0591274	0.110221	-4.87183	LAMP3
-0.0410392	-5.58241	-1.94327	0.0619186	0.1148	-4.91144	HIST1H1C
0.0230749	-6.3968	1.93241	0.0632188	0.116581	-4.92999	DNAJB9
-0.0204367	-5.94025	-1.92329	0.0644005	0.118125	-4.94583	ELN
0.0369924	-6.95887	1.89654	0.0680663	0.124185	-4.99235	CD69
-0.0188659	-4.88847	-1.89266	0.0685141	0.12434	-4.99865	CST3
0.0545517	-6.39031	1.88518	0.0696377	0.125714	-5.01178	CXCR4
0.0448293	-7.37454	1.8451	0.0754381	0.135473	-5.07964	CD8A
-0.0293104	-6.10548	-1.83952	0.0762281	0.135906	-5.08883	ZEB1
-0.038519	-8.60968	-1.83823	0.0764716	0.135906	-5.09115	KLRC1
-0.0193755	-6.0233	-1.83399	0.0770294	0.136191	-5.09797	SMAD4
0.122586	-8.79176	1.8135	0.0802982	0.141242	-5.13233	FOXJ1
0.0552586	-6.27055	1.8104	0.0807891	0.141381	-5.13746	HLA-DQB1
-0.0204185	-7.25338	-1.78895	0.0841682	0.146547	-5.17254	CDKN2A
0.0176784	-5.00496	1.7307	0.0942292	0.163235	-5.26677	HSPA5
-0.0221318	-9.68978	-1.72173	0.0958668	0.164434	-5.28107	UBE2S
-0.0229347	-7.52537	-1.72165	0.0958801	0.164434	-5.28118	MAL
0.049563	-7.83342	1.69937	0.100141	0.170887	-5.31658	FCGBP
-0.0400016	-7.21201	-1.66622	0.106625	0.181051	-5.36828	AKR1C2
0.0262089	-5.49716	1.65179	0.109504	0.185025	-5.39046	NUCB2
0.065008	-8.31302	1.64652	0.110641	0.186029	-5.39861	LTF
-0.02179	-6.17841	-1.61871	0.116433	0.194813	-5.44082	CD14
-0.0163405	-6.17302	-1.61346	0.117573	0.195081	-5.44874	AXL
-0.0543248	-6.91765	-1.61315	0.117731	0.195081	-5.4493	MARCO
0.041547	-5.29785	1.60812	0.118831	0.195957	-5.45686	STAT1
0.0117553	-5.58581	1.58717	0.123415	0.202198	-5.48808	ITGAV
-0.028564	-4.86945	-1.58591	0.123795	0.202198	-5.49004	ICAM1
-0.0254634	-5.76376	-1.57409	0.126453	0.205561	-5.5075	IDH1
0.0218396	-4.3224	1.54374	0.133591	0.21551	-5.5519	COL1A2
-0.0392104	-9.99473	-1.54313	0.13383	0.21551	-5.55284	IGLL1
-0.0266437	-7.13544	-1.51321	0.141233	0.226369	-5.59592	SLC1A3
0.0201506	-7.34228	1.50449	0.143367	0.22872	-5.6083	CD86
-0.0194561	-6.08008	-1.49834	0.144949	0.230174	-5.61702	EHMT1
0.0361758	-10.6906	1.49272	0.1465	0.231564	-5.625	IL11
0.011788	-5.8185	1.4836	0.1488	0.234121	-5.63781	SSR3
0.0385642	-8.09906	1.47961	0.149948	0.23485	-5.64343	CDH26
0.0347881	-6.52373	1.46226	0.154611	0.241052	-5.6676	ATF3
-0.0295405	-5.58069	-1.45053	0.157828	0.244816	-5.6838	EPCAM
0.028225	-7.63743	1.44828	0.158452	0.244816	-5.6869	CD247
0.0358285	-8.47616	1.42743	0.164323	0.25218	-5.71539	LGR6
0.0238181	-7.65609	1.42602	0.164689	0.25218	-5.7173	SLC2A1
0.0382547	-7.92723	1.42305	0.165576	0.252411	-5.72133	RSPO3
-0.0279347	-6.11699	-1.41038	0.169249	0.256513	-5.73842	GNG11
0.0345184	-9.47579	1.40863	0.169762	0.256513	-5.74077	LAG3
-0.0165535	-7.8789	-1.39782	0.172864	0.260055	-5.75524	LPAR2
0.0155797	-8.52046	1.36576	0.182608	0.273513	-5.79757	DCTPP1
0.0150533	-3.63156	1.3541	0.186256	0.277764	-5.81275	CCL21
0.0232864	-7.69541	1.33773	0.191547	0.284419	-5.83386	KLRB1
0.0102598	-6.56527	1.30194	0.203274	0.30053	-5.87926	UCHL3
-0.0411493	-9.59739	-1.27681	0.211976	0.311321	-5.91044	LGR5
0.0244856	-8.59847	1.27562	0.212388	0.311321	-5.9119	CENPF
-0.016506	-6.76702	-1.26847	0.214807	0.313526	-5.92071	TTC19
0.0092772	-2.45821	1.26408	0.216359	0.314453	-5.92609	VIM
-0.0401625	-7.39966	-1.22935	0.228993	0.331413	-5.9679	IFIT2
0.0207407	-8.23159	1.22387	0.230997	0.332907	-5.97443	CREB3L4
-0.0254346	-9.79936	-1.21713	0.233538	0.335161	-5.98238	CGA
0.0228327	-7.23173	1.20766	0.237105	0.338863	-5.99351	ATP2A3
0.00961089	-5.70925	1.20228	0.239067	0.340249	-5.99986	SELENOS
-0.0423016	-6.65452	-1.19585	0.241608	0.342445	-6.00728	IFIT3
0.0107069	-5.70153	1.18725	0.244848	0.344388	-6.01729	NUTF2
0.0265166	-9.22664	1.1871	0.244987	0.344388	-6.0174	CD8B
0.0116116	-7.53789	1.18418	0.246044	0.344462	-6.02083	CRELD2
0.0259476	-10.297	1.17839	0.248385	0.346223	-6.02742	GLP1R
-0.027308	-9.04418	-1.17601	0.249321	0.346223	-6.03014	SLC7A11
0.0110315	-5.46252	1.16708	0.252768	0.349594	-6.04038	HYOU1
-0.0271371	-11.3243	-1.13879	0.264274	0.36404	-6.0721	IRF7
-0.0205935	-6.74175	-1.11295	0.275028	0.373663	-6.10049	PDGFRA
0.0422276	-10.223	1.11263	0.275164	0.373663	-6.10084	ELANE
-0.0249993	-6.91088	-1.11123	0.275754	0.373663	-6.10236	CEACAM5
-0.0246039	-7.72247	-1.10917	0.27663	0.373663	-6.1046	CFTR
-0.0164368	-7.17003	-1.10882	0.276706	0.373663	-6.10503	NHSL2
0.0121422	-5.49972	1.10384	0.27882	0.37504	-6.11043	UBE2J1
-0.0340303	-7.13799	-1.09553	0.282457	0.378449	-6.11931	MSLN
-0.0147279	-3.98632	-1.05561	0.299937	0.400305	-6.16144	PDGFRB
-0.0188416	-7.65428	-1.0419	0.306217	0.407102	-6.1755	IL32
0.0168458	-7.31321	0.996584	0.32733	0.433491	-6.22096	BCL2
-0.0206217	-6.36299	-0.97492	0.337802	0.445639	-6.242	AKR1C1
0.0122445	-8.11653	0.960249	0.344939	0.453311	-6.25608	ITGAE
0.028275	-10.2027	0.950943	0.349628	0.45772	-6.2648	TCL1A
-0.00905345	-6.63903	-0.934562	0.3578	0.465828	-6.28014	MYDGF
-0.0117342	-7.77135	-0.933106	0.358538	0.465828	-6.28149	UQCRHL
-0.00924097	-4.93656	-0.91926	0.365611	0.473224	-6.29419	PKM
-0.0364109	-7.08393	-0.878513	0.387012	0.499041	-6.33044	IFIT1
0.0284544	-9.46117	0.869759	0.391699	0.503193	-6.33804	PI16
-0.0075705	-5.74117	-0.852974	0.400727	0.51287	-6.35248	TGFB1
-0.0194104	-8.25561	-0.833766	0.411346	0.523404	-6.36853	NKG7
-0.0138025	-7.24281	-0.832528	0.412009	0.523404	-6.36959	WNT5A
0.0166791	-7.93867	0.824835	0.416315	0.526923	-6.37591	BMP4
0.0144543	-4.87954	0.806594	0.42658	0.53721	-6.39074	HERPUD1
-0.0145133	-9.22673	-0.804839	0.427576	0.53721	-6.39215	CEACAM6
0.0242197	-10.6901	0.791632	0.435115	0.544687	-6.40267	HAS1
0.0178449	-7.78268	0.78586	0.438434	0.546847	-6.40721	WT1
0.00742323	-5.56425	0.770595	0.447236	0.555804	-6.41913	SPCS2
-0.00671819	-4.75464	-0.745129	0.462244	0.572381	-6.43843	CTNNB1
-0.015491	-9.25679	-0.737342	0.466941	0.573616	-6.44415	CCNB2
-0.0347277	-7.96559	-0.737122	0.467073	0.573616	-6.44431	SAA2
-0.00673776	-6.38574	-0.733761	0.469038	0.573616	-6.44684	FAS
0.00989451	-6.76297	0.732275	0.469931	0.573616	-6.44793	UGDH
-0.00791369	-6.48229	-0.720164	0.477241	0.580473	-6.45674	ATG7
0.0220208	-9.34152	0.713215	0.481512	0.5836	-6.46167	SCG2
0.0119891	-5.86741	0.706986	0.4853	0.583891	-6.46612	CD34
-0.00725499	-5.91779	-0.706404	0.485625	0.583891	-6.46657	GSR
-0.0200241	-11.7833	-0.704253	0.48699	0.583891	-6.46804	FOXI1
-0.0205203	-10.1184	-0.701692	0.488562	0.583891	-6.46985	AKR1B10
-0.0157004	-11.9901	-0.676905	0.503923	0.600159	-6.48699	TERT
0.0155526	-7.4117	0.66939	0.508633	0.601223	-6.49207	SOX9
0.0139805	-4.44376	0.667674	0.509712	0.601223	-6.49322	CCN2
0.00779362	-5.37215	0.667027	0.510075	0.601223	-6.4937	SPCS3
-0.0183117	-8.86361	-0.655307	0.517525	0.607914	-6.50144	IL1B
-0.0155959	-9.95009	-0.613305	0.544539	0.637463	-6.52824	IL37
-0.00922012	-8.17301	-0.605377	0.549686	0.6413	-6.53314	CDK1
-0.0128738	-10.6371	-0.595665	0.5561	0.646114	-6.53898	ASCL1
-0.017654	-9.82441	-0.593421	0.55758	0.646114	-6.54032	CALCA
-0.0180896	-8.96319	-0.566428	0.575537	0.664677	-6.5561	MFAP5
0.013455	-6.58707	0.549028	0.587262	0.675943	-6.5659	FGF7
-0.0252004	-9.66744	-0.545346	0.589758	0.676545	-6.56793	APLN
0.00576493	-5.90051	0.531584	0.599099	0.68497	-6.57545	ERLEC1
0.00363163	-4.3916	0.517962	0.608449	0.693349	-6.58267	PDIA3
-0.00875137	-6.41438	-0.505906	0.616807	0.700546	-6.58888	IRF1
-0.00991915	-5.36296	-0.490553	0.627499	0.709361	-6.59661	KRT18
-0.0148751	-11.3076	-0.488826	0.628705	0.709361	-6.59747	DEFB1
-0.0170386	-11.0324	-0.485494	0.631037	0.709658	-6.59911	PAEP
-0.00720802	-6.87897	-0.478909	0.63563	0.712487	-6.60235	HAVCR2
0.00436315	-6.01106	0.455016	0.652516	0.729033	-6.61364	LMAN1
-0.00507734	-6.28165	-0.442682	0.661309	0.736458	-6.61925	PCNA
0.00541952	-6.51212	0.425111	0.673922	0.748075	-6.62698	ANKRD28
0.00920517	-9.80687	0.39841	0.693297	0.767099	-6.6381	LILRA4
-0.00884186	-10.0286	-0.366488	0.716708	0.790453	-6.65049	TNF
0.00871157	-9.19154	0.358395	0.722689	0.794494	-6.65347	WNT7B
-0.00340584	-5.67648	-0.350822	0.728281	0.798084	-6.65622	PDIA6
0.00501594	-5.3272	0.34141	0.73528	0.803188	-6.65952	PTPRC
0.0064966	-5.35121	0.297018	0.768607	0.836927	-6.67392	KRT8
-0.0110595	-5.86112	-0.286493	0.776573	0.840846	-6.67704	DMBT1
-0.00845206	-7.3868	-0.285786	0.777109	0.840846	-6.67724	OAS3
-0.00359031	-7.09567	-0.277322	0.783518	0.845115	-6.67968	LPAR1
-0.00629712	-8.15895	-0.257467	0.798668	0.858756	-6.68507	SNAI1
-0.00585478	-8.4594	-0.248914	0.805212	0.863087	-6.68728	GZMB
-0.0136353	-9.82852	-0.237764	0.813765	0.869538	-6.69004	BPIFA1
0.00193623	-4.12558	0.225868	0.822903	0.871202	-6.69285	CD44
-0.00749697	-8.22742	-0.225504	0.823196	0.871202	-6.69293	FGF10
0.00294847	-6.43716	0.224334	0.824084	0.871202	-6.69321	HMGA1
-0.00271268	-7.31123	-0.22252	0.825483	0.871202	-6.69362	EMG1
-0.00601935	-9.64361	-0.21336	0.832565	0.875981	-6.69565	CCL18
0.0100773	-9.83101	0.202886	0.840665	0.881799	-6.69787	JCHAIN
0.0037393	-7.43363	0.188658	0.851698	0.890648	-6.7007	BANK1
-0.00297973	-10.0222	-0.141607	0.888387	0.925336	-6.70862	CHGB
-0.00254645	-9.0723	-0.139208	0.890265	0.925336	-6.70897	SPINK1
0.00356029	-6.91413	0.123322	0.902718	0.935445	-6.71109	OAS2
-0.00104524	-6.06915	-0.111299	0.912153	0.942086	-6.71253	NFKB1
-0.00264517	-8.27459	-0.108169	0.91462	0.942086	-6.71288	TOP2A
0.00316483	-13.1224	0.101359	0.919975	0.944765	-6.71361	LY6D
-0.0012984	-6.73929	-0.0869876	0.931285	0.953525	-6.71499	GCLM
-0.00119904	-6.42807	-0.0764089	0.939625	0.9592	-6.71587	CD52
-0.000804092	-3.57534	-0.0676799	0.946509	0.963361	-6.71651	ITGB6
-0.00162986	-8.52279	-0.0608423	0.951909	0.965991	-6.71696	EREG
-0.00131537	-8.35102	-0.0537226	0.957531	0.968829	-6.71738	MKI67
0.000575875	-4.43627	0.048804	0.961413	0.969896	-6.71763	SOD2
-0.000746297	-9.97678	-0.0414675	0.967212	0.972885	-6.71797	IFNG
0.000605204	-7.61015	0.0299087	0.976348	0.979203	-6.71839	ISG20
9.20842e-05	-12.9849	0.00242016	0.998086	0.998086	-6.71885	VPREB3

## Sheet: Supplementary Table 7
Supplementary Table 7: Changes in gene expresson with pathology scores within individal cell types. logFC column represents the coeffcient (slope) of the fitted linear model per gene using logit transformed proportions. AveExpr represents the average proportion in logit transformed space.
logFC	AveExpr	t	P.Value	adj.P.Val	B	gene	celltype
-0.183055	-6.57431	-7.43538	3.87258e-08	6.56837e-06	8.77853	RTKN2	aCap
0.227553	-8.22103	7.28197	5.74883e-08	6.56837e-06	8.39534	CXCL14	aCap
-0.189091	-6.57247	-7.19466	7.20729e-08	6.56837e-06	8.17594	AGER	aCap
0.274409	-6.56347	7.1712	7.65991e-08	6.56837e-06	8.11683	SFRP2	aCap
-0.151408	-7.26008	-6.76371	2.22832e-07	1.52863e-05	7.07971	DUOX1	aCap
0.198978	-6.01299	6.25598	8.6368e-07	4.93737e-05	5.76261	PPARG	aCap
0.136795	-7.20686	6.03625	1.56358e-06	7.11588e-05	5.18544	APLNR	aCap
0.211464	-6.74944	6.01425	1.65968e-06	7.11588e-05	5.12744	COL15A1	aCap
0.0790584	-6.7545	5.87361	2.33075e-06	8.88276e-05	4.79243	ITM2C	aCap
-0.128944	-6.66303	-5.82359	2.78698e-06	9.52487e-05	4.62347	SFTA2	aCap
0.141099	-10.6963	5.77102	3.21647e-06	9.52487e-05	4.48414	FOXP3	aCap
-0.141506	-6.21259	-5.75805	3.33232e-06	9.52487e-05	4.44974	COL4A3	aCap
-0.13785	-6.26292	-5.60896	5.00873e-06	0.000132153	4.05369	CA4	aCap
-0.103475	-8.49984	-5.39922	8.90252e-06	0.000218112	3.495	MRC1	aCap
-0.089227	-6.01264	-5.20821	1.49376e-05	0.000341573	2.99163	EPCAM	aCap
0.115045	-7.42531	5.08068	2.13806e-05	0.000458347	2.64492	GDF15	aCap
0.0820586	-8.754	4.97733	2.80208e-05	0.000565362	2.38073	CD28	aCap
-0.0508232	-6.62222	-4.89876	3.43352e-05	0.000654277	2.18186	SLC25A4	aCap
0.124444	-7.98354	4.81275	4.47069e-05	0.000807078	1.93055	CXCL9	aCap
0.151544	-6.28875	4.68866	6.28939e-05	0.00107863	1.60052	PLVAP	aCap
-0.0683092	-5.92603	-4.65195	6.79325e-05	0.00110956	1.52213	FGF2	aCap
-0.0677928	-5.61195	-4.62493	7.31922e-05	0.00114113	1.45013	ITGB1	aCap
-0.0863306	-5.66337	-4.58555	8.34841e-05	0.001245	1.32699	MGST1	aCap
-0.127659	-7.92039	-4.49483	0.000107068	0.00146933	1.08694	MCEMP1	aCap
0.0834457	-8.24352	4.48999	0.000108497	0.00146933	1.07415	FAP	aCap
0.0853233	-4.58779	4.47505	0.00011303	0.00146933	1.03469	CD34	aCap
-0.0680636	-6.31235	-4.46027	0.000115662	0.00146933	1.00943	VEGFA	aCap
-0.0962784	-4.66132	-4.3998	0.000138876	0.00164963	0.836252	IL7R	aCap
0.0403242	-5.85531	4.38035	0.000143518	0.00164963	0.800919	ELN	aCap
0.142029	-7.80774	4.38583	0.000144283	0.00164963	0.799469	HLA-DRA	aCap
0.116573	-8.85034	4.34701	0.000160421	0.00177498	0.69739	CD3D	aCap
0.185605	-6.77892	4.29125	0.000186783	0.00200208	0.551008	CSPG4	aCap
0.0927824	-6.76279	4.25156	0.000208111	0.00216309	0.447053	MYC	aCap
-0.0906118	-8.6597	-4.20805	0.000234263	0.0023633	0.333311	CFTR	aCap
-0.118552	-5.18551	-4.12561	0.000293018	0.00287157	0.118493	SFTPD	aCap
0.0959656	-7.61907	4.09566	0.000317777	0.00293633	0.0406991	CTHRC1	aCap
-0.171551	-8.78087	-4.09552	0.000317896	0.00293633	0.0403407	SAA2	aCap
0.066929	-4.23289	4.08393	0.000325307	0.00293633	0.0165722	LUM	aCap
-0.0707833	-6.70277	-4.04982	0.000358397	0.00315206	-0.0753376	TGFB2	aCap
0.0349109	-6.98295	3.98821	0.000418176	0.00358586	-0.225554	FKBP11	aCap
-0.0858479	-6.21572	-3.9576	0.000461264	0.0037683	-0.316123	S100A9	aCap
0.113678	-9.76159	3.95747	0.000461425	0.0037683	-0.316457	CD79B	aCap
-0.0829271	-7.91674	-3.93496	0.000490217	0.00391034	-0.374332	BANK1	aCap
0.0940296	-7.83556	3.92349	0.00050556	0.00394107	-0.40379	CD3E	aCap
-0.051316	-6.73436	-3.90094	0.000529261	0.00403415	-0.450727	ACTA2	aCap
0.0675396	-7.42166	3.87597	0.000572423	0.00426828	-0.523151	LEF1	aCap
0.10461	-9.00744	3.85353	0.000609852	0.00445062	-0.582909	GZMK	aCap
0.104964	-7.64224	3.8134	0.000678895	0.00485127	-0.685218	TRAC	aCap
0.146721	-9.62595	3.80564	0.000693112	0.00485178	-0.704979	CD79A	aCap
0.0312339	-2.37895	3.77096	0.000750141	0.00514597	-0.783352	VIM	aCap
0.0933618	-9.17266	3.73923	0.00082718	0.00556319	-0.873436	FCER1A	aCap
-0.0974173	-7.53897	-3.70805	0.00089857	0.00592711	-0.95221	AKR1C2	aCap
-0.166067	-5.31194	-3.65522	0.0010335	0.00664697	-1.0852	PGC	aCap
0.0680299	-7.84978	3.6505	0.00104646	0.00664697	-1.09704	CD2	aCap
0.0946517	-8.33013	3.64329	0.00106657	0.0066515	-1.11511	CCL5	aCap
0.0896073	-7.55461	3.62904	0.00110746	0.0067832	-1.15084	CPA3	aCap
0.0967968	-9.7256	3.52795	0.00144449	0.00863602	-1.40273	CD27	aCap
-0.0630253	-6.66919	-3.52291	0.00146293	0.00863602	-1.41486	AKR1C1	aCap
0.0408038	-5.15809	3.50888	0.00150197	0.00863602	-1.44238	HIF1A	aCap
0.0542269	-6.97102	3.5076	0.00151067	0.00863602	-1.44725	SNAI2	aCap
-0.0338897	-6.76833	-3.49016	0.00157754	0.00878446	-1.48881	GCLM	aCap
-0.0772909	-6.5301	-3.48795	0.00160372	0.00878446	-1.50167	EGFR	aCap
0.0607964	-9.05146	3.48471	0.00161347	0.00878446	-1.50801	LTB	aCap
-0.0444388	-7.01936	-3.45212	0.00174254	0.00933895	-1.5828	SLC25A37	aCap
-0.0419904	-5.50009	-3.41772	0.00190603	0.010058	-1.66744	BCL2L1	aCap
-0.0646707	-7.69953	-3.40978	0.00196537	0.0101425	-1.69375	HES1	aCap
0.113237	-9.33961	3.40668	0.00198119	0.0101425	-1.70132	KRT17	aCap
-0.110516	-6.531	-3.38055	0.00211985	0.0106928	-1.76511	NKX2-1	aCap
0.0965752	-9.18038	3.36032	0.00223362	0.0111034	-1.81437	PI16	aCap
0.110804	-4.81135	3.33481	0.00238548	0.0115005	-1.8763	COL1A1	aCap
-0.0341806	-5.63837	-3.33183	0.00238148	0.0115005	-1.87723	STAT6	aCap
0.0662674	-8.23255	3.33017	0.0024141	0.0115005	-1.88752	PIM2	aCap
-0.0462255	-5.96138	-3.31531	0.00248522	0.0116771	-1.91734	CD68	aCap
-0.0427604	-2.78358	-3.26454	0.00283188	0.013066	-2.04	EPAS1	aCap
0.0895366	-6.25837	3.26453	0.00285699	0.013066	-2.04585	ACKR1	aCap
0.0654541	-9.82429	3.25345	0.00293904	0.0131053	-2.07243	CD1C	aCap
0.083791	-8.8296	3.25305	0.00294202	0.0131053	-2.07337	LCK	aCap
0.103971	-8.26872	3.24696	0.00298816	0.0131402	-2.08798	MMP7	aCap
0.12254	-7.36609	3.23899	0.00304957	0.0132405	-2.10706	SCGB1A1	aCap
0.0790867	-8.54886	3.22963	0.00312322	0.0133908	-2.12944	CD3G	aCap
-0.158303	-4.3452	-3.21268	0.00326099	0.0138089	-2.16991	SFTPC	aCap
0.0350253	-6.54631	3.20328	0.00331218	0.0138546	-2.18687	PRDX4	aCap
0.0733345	-4.90405	3.1895	0.00345883	0.0142937	-2.22508	POSTN	aCap
0.102588	-7.83927	3.18103	0.00353391	0.0144301	-2.24518	HAS2	aCap
0.062761	-6.64672	3.17336	0.00360335	0.0145406	-2.26339	ITGA3	aCap
0.0581296	-4.19248	3.08494	0.00450315	0.0179602	-2.47161	FN1	aCap
0.170781	-10.1617	3.06995	0.00467555	0.0184335	-2.50663	KRT5	aCap
0.131595	-11.909	3.05862	0.00480996	0.0187479	-2.53303	PDCD1	aCap
0.0308902	-6.48169	3.00601	0.00544658	0.0209907	-2.65082	CD4	aCap
0.129717	-10.9092	2.99455	0.00564237	0.0215037	-2.68148	C20orf85	aCap
0.0317923	-4.81346	2.96883	0.00597397	0.0225173	-2.7366	DCN	aCap
0.0909575	-5.86654	2.93246	0.00657819	0.0245252	-2.8238	SCGB3A2	aCap
-0.0802756	-6.03887	-2.92149	0.00675818	0.0245423	-2.84879	S100A8	aCap
-0.0635866	-7.46704	-2.91913	0.00679743	0.0245423	-2.85415	LYZ	aCap
0.0373621	-3.94516	2.91699	0.00679063	0.0245423	-2.85527	CCL21	aCap
0.098683	-9.98965	2.89033	0.00729499	0.0260644	-2.91948	CCL22	aCap
-0.0757465	-6.59552	-2.86765	0.00771086	0.0272662	-2.97069	CD274	aCap
0.0275081	-6.54418	2.85927	0.00782356	0.0273825	-2.98606	MANF	aCap
-0.118997	-5.03188	-2.78004	0.0095363	0.0327337	-3.16638	NAPSA	aCap
-0.0347741	-6.5795	-2.77749	0.00954334	0.0327337	-3.16895	FAS	aCap
0.0619526	-8.37795	2.76298	0.00993607	0.0337433	-3.20409	CD247	aCap
0.0492609	-4.35504	2.71583	0.0111237	0.0369663	-3.30761	PTGDS	aCap
0.0697926	-4.20915	2.7151	0.0111434	0.0369663	-3.30921	COL3A1	aCap
-0.0801955	-10.4567	-2.71266	0.0112084	0.0369663	-3.31454	WNT3A	aCap
-0.0541662	-7.98495	-2.7016	0.0115079	0.0375923	-3.33867	SNCA	aCap
0.0295963	-7.78287	2.66641	0.0124513	0.0402905	-3.41243	PLPP5	aCap
-0.0215411	-3.29155	-2.65679	0.0127388	0.0404771	-3.43326	PECAM1	aCap
-0.0231274	-6.11125	-2.65144	0.0129012	0.0404771	-3.44481	GSR	aCap
-0.053734	-7.66026	-2.65134	0.0129652	0.0404771	-3.44757	DDIT3	aCap
-0.0353122	-6.79682	-2.64883	0.012981	0.0404771	-3.45042	HMGA1	aCap
-0.0772288	-7.45117	-2.63911	0.0133446	0.041236	-3.47386	GKN2	aCap
0.0754752	-9.33939	2.61473	0.0141328	0.0432817	-3.52611	IL2RA	aCap
-0.100101	-5.78641	-2.60284	0.0145324	0.0441116	-3.55147	SFRP4	aCap
0.0228746	-4.84375	2.58745	0.015	0.0448401	-3.58193	XBP1	aCap
0.0478862	-5.61749	2.58835	0.0150338	0.0448401	-3.58229	HLA-DQA1	aCap
0.0800171	-6.13705	2.56882	0.015735	0.0465268	-3.62367	CCL2	aCap
-0.0490219	-8.09398	-2.54778	0.0165242	0.0484428	-3.66803	SOX9	aCap
0.0618866	-9.80074	2.49291	0.0187574	0.0545237	-3.78262	LAG3	aCap
0.0749121	-7.68142	2.47307	0.0196312	0.0563781	-3.82367	TPSAB1	aCap
-0.0507221	-7.71313	-2.47101	0.0197241	0.0563781	-3.82792	WNT5A	aCap
0.0739616	-10.0807	2.46438	0.0200258	0.0567672	-3.84159	GLP1R	aCap
0.0672815	-6.7284	2.42941	0.0216874	0.0609736	-3.91327	HLA-DQB1	aCap
0.0677681	-10.2315	2.41592	0.0223616	0.0623581	-3.94074	MS4A1	aCap
-0.0446681	-10.0894	-2.40536	0.0229028	0.0626902	-3.96218	CHAC1	aCap
0.0826072	-10.4843	2.40346	0.0230015	0.0626902	-3.96604	DERL3	aCap
0.0380685	-6.16587	2.40101	0.023073	0.0626902	-3.96985	SOX4	aCap
0.082499	-6.15334	2.39943	0.0232118	0.0626902	-3.97419	PLIN2	aCap
0.0989493	-12.2913	2.39308	0.0235473	0.0627612	-3.98704	VPREB3	aCap
0.0572363	-9.74393	2.39201	0.0236041	0.0627612	-3.9892	LGR6	aCap
0.0773953	-8.95276	2.38077	0.0242092	0.0638751	-4.01185	KRT15	aCap
-0.0284013	-4.6116	-2.37337	0.0245335	0.0642367	-4.0252	BMPR2	aCap
-0.0564636	-5.52776	-2.36414	0.0251315	0.0653039	-4.04527	HIST1H1C	aCap
-0.0497969	-7.12736	-2.3561	0.0255885	0.0659914	-4.06137	CEACAM5	aCap
-0.0252493	-6.00101	-2.30621	0.0285103	0.0729778	-4.15906	EHMT1	aCap
-0.0322898	-5.79425	-2.27954	0.0302454	0.0768456	-4.21149	FCER1G	aCap
0.0529079	-8.05589	2.26178	0.0315442	0.0795563	-4.2474	GZMA	aCap
0.104084	-9.10611	2.21861	0.0346674	0.086795	-4.33081	MUC5B	aCap
-0.0825489	-6.96604	-2.20197	0.0359438	0.0893386	-4.36267	S100A12	aCap
-0.0373401	-6.88497	-2.19722	0.036288	0.0895452	-4.37142	SPRY2	aCap
-0.0220063	-7.594	-2.16435	0.0388865	0.0952719	-4.43305	CRELD2	aCap
0.0590656	-9.91684	2.14377	0.0407451	0.0991175	-4.47272	CCR7	aCap
-0.0151689	-5.10097	-2.10547	0.0441067	0.106539	-4.54314	YAP1	aCap
0.0260463	-8.33229	2.09749	0.0448605	0.107602	-4.5579	DCTPP1	aCap
0.0393624	-7.14743	2.08668	0.0460031	0.109577	-4.57862	GPR183	aCap
0.0601626	-11.2638	2.01928	0.0529794	0.125225	-4.70097	IL11	aCap
0.068525	-10.4328	2.01534	0.0534147	0.125225	-4.70803	CD1A	aCap
0.0839314	-12.3788	2.01306	0.0536677	0.125225	-4.71211	LY6D	aCap
-0.0144383	-4.2216	-1.9967	0.0554068	0.128409	-4.74065	ATF4	aCap
0.0327975	-4.93888	1.96563	0.0591355	0.136131	-4.79597	GNG11	aCap
0.0497838	-9.1406	1.96174	0.0596546	0.13641	-4.80303	KLRG1	aCap
-0.0657272	-10.3319	-1.95784	0.0601319	0.136591	-4.80986	RETN	aCap
-0.0287825	-9.58156	-1.93903	0.0623709	0.140745	-4.84215	UBE2S	aCap
0.0657692	-10.4436	1.93462	0.0630471	0.141341	-4.85035	CTLA4	aCap
-0.066041	-10.2082	-1.90497	0.0669488	0.149113	-4.90153	IGLL1	aCap
-0.0426571	-10.2099	-1.89627	0.0681329	0.150145	-4.91644	IFNG	aCap
-0.0347678	-5.82838	-1.89514	0.0682876	0.150145	-4.91836	CLDN5	aCap
-0.0592889	-7.27777	-1.88975	0.0690313	0.150814	-4.92756	HMOX1	aCap
-0.0156516	-6.0698	-1.88185	0.0700184	0.152002	-4.94056	LMAN1	aCap
-0.0177852	-5.89798	-1.87169	0.0714593	0.153332	-4.95782	SMAD4	aCap
-0.0304604	-6.77587	-1.8716	0.071525	0.153332	-4.95815	AXIN2	aCap
-0.0546468	-7.71486	-1.85441	0.0740841	0.155996	-4.98738	MARCO	aCap
0.027323	-7.97556	1.85133	0.0744219	0.155996	-4.99215	CD86	aCap
-0.0372233	-9.82467	-1.84698	0.0751864	0.155996	-4.99985	ABCC2	aCap
0.0509547	-8.40655	1.84678	0.0752156	0.155996	-5.00017	RSPO3	aCap
-0.0135893	-4.00924	-1.84423	0.0754804	0.155996	-5.00406	RHOA	aCap
-0.0231315	-6.12162	-1.84412	0.0754968	0.155996	-5.00424	TOP1	aCap
-0.0647396	-9.59707	-1.78466	0.0849958	0.173663	-5.10284	LGR5	aCap
-0.054002	-9.88609	-1.78428	0.0850594	0.173663	-5.10346	RACGAP1	aCap
-0.0259153	-4.90581	-1.77152	0.087078	0.176732	-5.1239	HERPUD1	aCap
-0.0200722	-5.11773	-1.75129	0.0905615	0.182721	-5.15656	CST3	aCap
-0.0258285	-7.99263	-1.72407	0.095442	0.191442	-5.20004	WNT2	aCap
0.0439026	-5.14405	1.71452	0.097321	0.194076	-5.21539	STAT1	aCap
-0.0570344	-6.77906	-1.70799	0.0985415	0.195374	-5.22569	FABP4	aCap
-0.0238922	-7.81246	-1.69146	0.101565	0.200212	-5.25139	ITGAM	aCap
-0.0268556	-6.67219	-1.68509	0.102839	0.201565	-5.26138	LGALS1	aCap
-0.0190538	-7.30282	-1.67949	0.103897	0.202481	-5.27004	EMG1	aCap
-0.0172308	-6.74835	-1.64618	0.11062	0.214365	-5.32136	ATF6	aCap
-0.0327345	-7.70038	-1.63603	0.112862	0.217181	-5.33699	C1QC	aCap
-0.0462052	-4.25802	-1.63376	0.11334	0.217181	-5.34042	FCN3	aCap
0.0447236	-6.4311	1.61968	0.116346	0.221704	-5.36172	ATF3	aCap
0.0126337	-5.99427	1.59976	0.120587	0.228516	-5.39146	SSR3	aCap
-0.0261727	-7.76949	-1.59136	0.12253	0.230922	-5.40402	TGFB3	aCap
0.0159372	-5.57699	1.58502	0.123905	0.232211	-5.41338	NUTF2	aCap
0.0550363	-7.00623	1.58265	0.124568	0.232211	-5.41699	SNAI1	aCap
-0.0282761	-7.99241	-1.5781	0.125603	0.232875	-5.42369	NOX4	aCap
0.0499594	-9.43997	1.5668	0.12823	0.236467	-5.44032	KRT14	aCap
-0.0261014	-6.19435	-1.4938	0.146221	0.268203	-5.5452	IDH1	aCap
0.0273623	-4.55498	1.44917	0.158237	0.288698	-5.60724	COL1A2	aCap
0.0748938	-8.6951	1.43134	0.16324	0.29625	-5.63157	APLN	aCap
0.0224652	-6.94377	1.42611	0.164642	0.297222	-5.63864	NHSL2	aCap
-0.0337796	-5.57739	-1.42112	0.166161	0.298394	-5.64539	KRT18	aCap
0.0382591	-7.33118	1.41698	0.167358	0.298977	-5.65097	CXCR4	aCap
0.0359285	-10.1596	1.41381	0.168279	0.299066	-5.65523	FASLG	aCap
0.0513102	-11.4773	1.4085	0.169829	0.300265	-5.66235	FOXI1	aCap
0.0446973	-8.02867	1.39946	0.172496	0.302227	-5.67442	CD8A	aCap
-0.0194471	-7.8165	-1.39836	0.172701	0.302227	-5.67588	UQCRHL	aCap
0.0392344	-9.01689	1.38339	0.177317	0.308729	-5.6957	GNLY	aCap
0.0135986	-5.17123	1.36938	0.181486	0.314393	-5.7141	PDIA4	aCap
-0.0212375	-8.42491	-1.35222	0.186882	0.322114	-5.73638	CREB3L4	aCap
0.039636	-9.08423	1.3492	0.187923	0.322288	-5.74025	S100A2	aCap
0.0591136	-11.6944	1.34559	0.189072	0.322645	-5.7449	TERT	aCap
-0.0190672	-6.007	-1.31498	0.198913	0.337759	-5.78393	MS4A7	aCap
-0.0118261	-5.48239	-1.30284	0.20297	0.342949	-5.79916	NUCB2	aCap
-0.043097	-7.29673	-1.28079	0.21062	0.352406	-5.82647	MSLN	aCap
-0.0136098	-5.14301	-1.27894	0.211148	0.352406	-5.82881	PKM	aCap
-0.0330825	-8.71153	-1.27783	0.211649	0.352406	-5.83012	FGFBP2	aCap
-0.0197398	-7.29823	-1.26003	0.217825	0.359986	-5.85189	CD52	aCap
0.0334708	-9.90235	1.25892	0.2183	0.359986	-5.85319	TP63	aCap
0.0145334	-5.11582	1.2483	0.221994	0.364326	-5.86609	HSPA5	aCap
-0.0150675	-6.70047	-1.2452	0.223115	0.364421	-5.86982	ATG7	aCap
-0.0137395	-5.06572	-1.23731	0.225984	0.367358	-5.87926	KDR	aCap
-0.0148892	-6.99301	-1.2292	0.228964	0.370447	-5.88892	BAX	aCap
0.030116	-8.71705	1.20805	0.236984	0.381009	-5.91376	GZMB	aCap
0.0359409	-10.5567	1.20613	0.237714	0.381009	-5.91601	FOXJ1	aCap
0.0253056	-7.78521	1.19115	0.243449	0.388386	-5.93338	CD69	aCap
-0.0111722	-6.04804	-1.18055	0.247457	0.392953	-5.94563	ERLEC1	aCap
0.0340454	-6.82288	1.15878	0.256189	0.404944	-5.97026	OAS3	aCap
-0.0115083	-7.72681	-1.14738	0.260687	0.408896	-5.98313	HAVCR2	aCap
-0.0128188	-6.39391	-1.14643	0.261074	0.408896	-5.98419	TTC19	aCap
-0.022443	-4.81486	-1.11172	0.275573	0.429644	-6.02224	ICAM1	aCap
-0.0425447	-10.3037	-1.07462	0.291586	0.452552	-6.06183	AKR1B10	aCap
0.0369972	-10.047	1.0684	0.29433	0.454753	-6.06834	TNFRSF17	aCap
0.0126543	-4.51919	1.04237	0.30593	0.470555	-6.09532	CD44	aCap
-0.0202129	-7.72762	-1.03448	0.309634	0.474127	-6.10326	PDGFRA	aCap
0.0366565	-11.4622	1.02968	0.311844	0.475173	-6.10811	ERN2	aCap
0.00966543	-5.96471	1.02678	0.313088	0.475173	-6.11113	NFKB1	aCap
0.0317696	-10.9392	1.02174	0.315521	0.476756	-6.1161	IRF7	aCap
0.0417354	-10.6249	1.00374	0.323973	0.487381	-6.134	ELANE	aCap
0.0292482	-6.3464	1.00024	0.325634	0.48774	-6.13744	OAS2	aCap
0.0193249	-8.19385	0.984141	0.333351	0.497128	-6.15315	KLRB1	aCap
-0.0198494	-7.03185	-0.978219	0.33622	0.498221	-6.15886	ATP2A3	aCap
0.0356261	-10.5872	0.976637	0.336989	0.498221	-6.16039	CD19	aCap
0.00940432	-5.24859	0.956624	0.346734	0.510429	-6.17953	ITGAV	aCap
0.00990317	-5.55925	0.936778	0.356678	0.522822	-6.19806	HYOU1	aCap
-0.0297408	-10.6195	-0.932535	0.358915	0.523371	-6.20188	TREM2	aCap
0.0205028	-6.75299	0.930196	0.360104	0.523371	-6.20403	MEG3	aCap
-0.015373	-8.05279	-0.913525	0.368621	0.53349	-6.21924	SLC1A3	aCap
-0.0173353	-8.51469	-0.901	0.375161	0.540673	-6.23044	LPAR2	aCap
-0.0213509	-9.13929	-0.897583	0.376949	0.540978	-6.23348	EREG	aCap
-0.00968999	-6.19394	-0.886132	0.3829	0.547228	-6.24368	PCNA	aCap
0.0270874	-8.44689	0.879999	0.386241	0.549712	-6.24895	NKG7	aCap
0.017298	-9.11735	0.875829	0.388465	0.550594	-6.25258	DIRAS3	aCap
0.00682322	-5.74839	0.860353	0.396714	0.559971	-6.26598	SELENOS	aCap
-0.0451727	-6.24402	-0.855339	0.399517	0.561616	-6.27016	DMBT1	aCap
0.0244306	-9.68232	0.839757	0.408054	0.570444	-6.28326	CD8B	aCap
0.0224246	-10.2419	0.836476	0.409866	0.570444	-6.28599	LAMP3	aCap
0.0197995	-11.1763	0.830102	0.4134	0.570444	-6.29127	HAS1	aCap
0.0322689	-10.2018	0.827184	0.415025	0.570444	-6.29367	TP73	aCap
0.0284514	-9.834	0.825547	0.415937	0.570444	-6.29501	TNFRSF13C	aCap
-0.0214282	-10.1799	-0.822393	0.4177	0.570444	-6.2976	CHGB	aCap
-0.0228732	-9.79106	-0.822384	0.417705	0.570444	-6.2976	CGA	aCap
-0.0164331	-8.09814	-0.819448	0.41935	0.570444	-6.3	CDK1	aCap
0.00987724	-4.61388	0.816794	0.420765	0.570444	-6.30224	SOD2	aCap
-0.0274711	-9.92073	-0.809866	0.424747	0.573575	-6.30776	CALCA	aCap
-0.0195923	-8.75399	-0.79682	0.432162	0.580006	-6.31818	SLC7A11	aCap
-0.0186721	-3.41525	-0.795545	0.432891	0.580006	-6.31919	SPARCL1	aCap
0.0086922	-3.77738	0.791253	0.435277	0.580934	-6.32266	ITGB6	aCap
-0.0239766	-10.1301	-0.78742	0.437554	0.58171	-6.3256	IL1A	aCap
-0.0249048	-8.54327	-0.780557	0.441517	0.583999	-6.33095	FGF10	aCap
0.0191008	-4.49496	0.777747	0.443145	0.583999	-6.33313	CCN2	aCap
-0.0147826	-7.81095	-0.774532	0.445013	0.583999	-6.33562	FCN1	aCap
-0.0222238	-10.6615	-0.772687	0.446086	0.583999	-6.33704	MMP12	aCap
0.015851	-7.40918	0.749062	0.459975	0.599892	-6.35497	KIT	aCap
-0.00816498	-6.29915	-0.738737	0.466056	0.60552	-6.36271	RAMP2	aCap
0.0160198	-7.98775	0.735611	0.467995	0.605745	-6.36493	BMP4	aCap
0.0266441	-7.88175	0.728685	0.472157	0.608834	-6.37	SPP1	aCap
0.0287561	-9.37427	0.720506	0.477098	0.612891	-6.37592	CXCL13	aCap
0.0154488	-8.72245	0.717575	0.478877	0.612891	-6.37802	FCGBP	aCap
-0.0280156	-10.3566	-0.696908	0.491522	0.626055	-6.39264	JCHAIN	aCap
0.010963	-7.67113	0.694743	0.492813	0.626055	-6.39419	BCL2L11	aCap
-0.0104781	-6.26037	-0.680971	0.501353	0.634554	-6.40368	PTPRC	aCap
0.00460146	-4.28725	0.646857	0.522857	0.659338	-6.42638	PDIA3	aCap
0.0123532	-8.73161	0.632013	0.53243	0.668951	-6.43584	WT1	aCap
0.00524987	-6.15081	0.599569	0.553491	0.692874	-6.45596	SEC11C	aCap
-0.00724127	-4.42513	-0.58842	0.560846	0.697829	-6.46261	RNASE1	aCap
0.0161416	-7.15689	0.587483	0.561519	0.697829	-6.46311	AGR3	aCap
0.0199464	-10.8296	0.574895	0.569886	0.705671	-6.47047	PAEP	aCap
-0.013331	-6.78019	-0.566298	0.575636	0.708336	-6.4754	MUC5AC	aCap
0.0162299	-5.88405	0.564929	0.576554	0.708336	-6.47618	FGF7	aCap
0.0182924	-9.9076	0.5583	0.581012	0.708336	-6.47993	CCL18	aCap
0.00567978	-5.08259	0.556836	0.58195	0.708336	-6.4808	WWTR1	aCap
0.0204852	-10.558	0.556294	0.582364	0.708336	-6.48105	CCNA1	aCap
-0.0102732	-7.06211	-0.552129	0.585176	0.709242	-6.48338	IL32	aCap
-0.00690594	-6.08196	-0.544476	0.590313	0.712949	-6.48765	AIF1	aCap
0.009464	-6.54004	0.523305	0.604818	0.726376	-6.49899	HEY1	aCap
-0.0187132	-10.7987	-0.522071	0.605667	0.726376	-6.49964	ASCL1	aCap
0.00499341	-5.41269	0.51078	0.613406	0.733095	-6.50556	UBE2J1	aCap
-0.00751848	-8.03297	-0.485826	0.630783	0.751245	-6.5181	BCL2	aCap
-0.00598389	-4.59753	-0.476316	0.63745	0.755578	-6.52272	PDGFRB	aCap
0.0218012	-11.7205	0.474418	0.638827	0.755578	-6.52359	CXCR5	aCap
-0.0045217	-6.75341	-0.466778	0.644178	0.759288	-6.52726	MYDGF	aCap
-0.0081317	-6.69495	-0.450195	0.655985	0.770558	-6.5349	IL4R	aCap
0.0145809	-6.02693	0.442449	0.661513	0.774399	-6.5384	IFIT3	aCap
-0.00757844	-7.7803	-0.436221	0.665964	0.776958	-6.54117	WFDC2	aCap
0.0122071	-10.0329	0.42991	0.670503	0.778676	-6.54393	SOX2	aCap
0.0144585	-9.4599	0.427861	0.671977	0.778676	-6.54482	SCG2	aCap
0.0155538	-11.2423	0.416208	0.680384	0.785763	-6.54979	DEFB1	aCap
-0.00682496	-7.57265	-0.390929	0.698758	0.804275	-6.56012	MAL	aCap
0.00596627	-7.39957	0.369899	0.714182	0.819279	-6.56823	CDKN2A	aCap
-0.00713548	-7.38036	-0.364571	0.71813	0.821062	-6.57019	ISG20	aCap
0.00304973	-6.67436	0.351392	0.727857	0.826171	-6.575	UCHL3	aCap
-0.007335	-8.59482	-0.349391	0.729371	0.826171	-6.57568	LTF	aCap
-0.00833154	-9.42209	-0.348781	0.729824	0.826171	-6.5759	SPINK1	aCap
0.00636477	-9.26638	0.311671	0.757565	0.854753	-6.58832	TNFRSF9	aCap
-0.00930541	-8.43585	-0.303984	0.763355	0.854871	-6.59072	TOP2A	aCap
0.00915171	-9.20099	0.303885	0.76343	0.854871	-6.59075	IL1B	aCap
-0.00762794	-5.51601	-0.301608	0.765147	0.854871	-6.59145	KRT8	aCap
-0.00994778	-10.5202	-0.286288	0.776734	0.864999	-6.59602	S100A7	aCap
0.00873449	-10.1281	0.280906	0.780817	0.866732	-6.59757	LILRA4	aCap
-0.00554916	-6.4155	-0.262377	0.794923	0.879544	-6.60268	FCGR3A	aCap
-0.00351986	-5.42675	-0.256934	0.79906	0.881279	-6.60413	ZEB1	aCap
-0.00443732	-9.8801	-0.225338	0.823329	0.905134	-6.61185	WNT7B	aCap
-0.00439454	-9.02648	-0.204848	0.839151	0.918804	-6.61633	CDH26	aCap
-0.00354013	-7.76242	-0.202299	0.841121	0.918804	-6.61686	TBXA2R	aCap
0.00563595	-8.70694	0.190333	0.850401	0.925992	-6.61925	MKI67	aCap
0.00193199	-5.28287	0.18575	0.853946	0.92691	-6.62013	SPCS3	aCap
0.00533302	-9.46164	0.178487	0.859607	0.930111	-6.62147	MFAP5	aCap
-0.00237237	-8.74026	-0.171731	0.864852	0.932844	-6.62268	ITGAE	aCap
0.00153095	-6.80054	0.164164	0.870751	0.936262	-6.62397	UGDH	aCap
0.00436924	-10.3023	0.151152	0.880923	0.94424	-6.62605	TCL1A	aCap
-0.00373783	-10.4855	-0.132457	0.895556	0.954256	-6.62875	MMP10	aCap
-0.00169588	-6.86955	-0.132091	0.895832	0.954256	-6.6288	ANKRD28	aCap
0.0022913	-7.72523	0.119773	0.905506	0.959171	-6.63037	SLC2A1	aCap
-0.00147009	-6.68949	-0.119081	0.906039	0.959171	-6.63046	DNAJB9	aCap
-0.00368225	-7.02766	-0.112025	0.911591	0.961187	-6.63129	IFIT2	aCap
0.00293825	-9.99541	0.109535	0.913548	0.961187	-6.63157	IL37	aCap
0.00308238	-10.2923	0.1048	0.917271	0.962153	-6.63208	TNF	aCap
0.00208302	-9.55628	0.095272	0.924767	0.966397	-6.63305	CEACAM6	aCap
0.00166933	-5.98134	0.0906696	0.928391	0.966397	-6.63349	IRF1	aCap
-0.00180659	-6.2135	-0.0871494	0.931164	0.966397	-6.63381	CD14	aCap
0.00087478	-5.60393	0.0853342	0.932587	0.966397	-6.63397	TGFB1	aCap
-0.00193098	-8.78089	-0.0685077	0.945861	0.9772	-6.63528	KRT6A	aCap
0.000467044	-4.54466	0.0627042	0.950436	0.978978	-6.63567	CTNNB1	aCap
-0.000449346	-5.5454	-0.0569163	0.955006	0.980739	-6.63602	SPCS2	aCap
-0.000430944	-4.00466	-0.0496796	0.960721	0.983664	-6.63642	ITGAX	aCap
-0.00106494	-9.45767	-0.0447782	0.964597	0.984693	-6.63665	CCNB2	aCap
0.00160858	-6.55212	0.0380892	0.969883	0.987151	-6.63693	IFIT1	aCap
-0.000228517	-6.50957	-0.0208244	0.98353	0.997948	-6.63745	AXL	aCap
-0.000499637	-10.3204	-0.0115532	0.990863	0.997948	-6.6376	BPIFA1	aCap
-0.000107556	-5.69408	-0.0103059	0.991848	0.997948	-6.63762	PDIA6	aCap
0.000165582	-8.92778	0.00726648	0.994253	0.997948	-6.63764	CENPF	aCap
0.000163127	-9.06236	0.00627377	0.995038	0.997948	-6.63765	KLRC1	aCap
-9.27074e-06	-7.23542	-0.000756481	0.999402	0.999402	-6.63767	LPAR1	aCap
-0.235822	-7.85009	-7.73411	1.47385e-08	5.05529e-06	9.69063	AGER	Activated FBs
-0.245713	-10.4854	-6.66244	2.50634e-07	4.29837e-05	6.96852	IL1A	Activated FBs
-0.170747	-9.08527	-6.00322	1.51787e-06	9.21318e-05	5.23282	RAMP2	Activated FBs
-0.129875	-6.33744	-5.98555	1.5312e-06	9.21318e-05	5.22035	PECAM1	Activated FBs
-0.22094	-10.2196	-5.94409	1.78703e-06	9.21318e-05	5.07542	RACGAP1	Activated FBs
-0.207439	-9.75041	-5.94194	1.79765e-06	9.21318e-05	5.06971	APLN	Activated FBs
-0.177412	-9.06617	-5.92568	1.88024e-06	9.21318e-05	5.0264	CLDN5	Activated FBs
-0.174187	-7.7686	-5.67557	3.76026e-06	0.000152141	4.35818	RTKN2	Activated FBs
-0.167916	-9.03118	-5.65404	3.99205e-06	0.000152141	4.30051	MRC1	Activated FBs
-0.152073	-8.14689	-5.5748	4.92569e-06	0.000168951	4.09676	S100A9	Activated FBs
-0.20873	-9.6982	-5.5304	5.63059e-06	0.000175572	3.96902	CA4	Activated FBs
-0.269197	-10.9524	-5.33587	9.68362e-06	0.000236072	3.44657	WNT3A	Activated FBs
-0.290496	-11.3424	-5.31893	1.01524e-05	0.000236072	3.40104	VPREB3	Activated FBs
-0.192747	-10.0582	-5.31876	1.01572e-05	0.000236072	3.40058	CCL18	Activated FBs
-0.133851	-7.48828	-5.30481	1.03239e-05	0.000236072	3.38205	KDR	Activated FBs
-0.239059	-10.4558	-5.28584	1.11346e-05	0.000238697	3.3121	GNLY	Activated FBs
-0.117084	-5.11001	-5.11976	1.72476e-05	0.000332453	2.88728	EPAS1	Activated FBs
-0.258181	-11.0732	-5.125	1.74465e-05	0.000332453	2.87974	IRF7	Activated FBs
-0.218938	-10.3111	-4.98359	2.58959e-05	0.000467489	2.49979	RETN	Activated FBs
-0.217428	-10.8651	-4.93576	2.95958e-05	0.000491577	2.37139	PDCD1	Activated FBs
-0.218434	-10.745	-4.92975	3.00965e-05	0.000491577	2.35526	DEFB1	Activated FBs
-0.187489	-10.3726	-4.86568	3.59899e-05	0.000526465	2.18339	CTLA4	Activated FBs
-0.103322	-6.76081	-4.84989	3.67277e-05	0.000526465	2.1604	FGF2	Activated FBs
-0.112505	-8.62595	-4.84921	3.68372e-05	0.000526465	2.1577	TBXA2R	Activated FBs
-0.128778	-7.56651	-4.7098	5.52166e-05	0.00073539	1.77132	ACTA2	Activated FBs
-0.179711	-9.48116	-4.70877	5.57438e-05	0.00073539	1.76323	UBE2S	Activated FBs
-0.0938038	-6.97232	-4.65393	6.35704e-05	0.000807579	1.63382	ITGB1	Activated FBs
-0.168738	-10.0387	-4.6226	7.08574e-05	0.000848224	1.53308	IL37	Activated FBs
-0.135797	-9.34724	-4.61608	7.21544e-05	0.000848224	1.51569	HEY1	Activated FBs
-0.0960244	-8.8473	-4.59865	7.41887e-05	0.000848224	1.48572	DCTPP1	Activated FBs
-0.157852	-9.98712	-4.54274	8.84707e-05	0.000978886	1.32028	LILRA4	Activated FBs
-0.1716	-9.58216	-4.51522	9.54949e-05	0.000993088	1.24709	KLRC1	Activated FBs
-0.22721	-10.5629	-4.51503	9.55449e-05	0.000993088	1.24658	TCL1A	Activated FBs
-0.225689	-11.0705	-4.48418	0.000104086	0.00105004	1.16458	FOXI1	Activated FBs
-0.17999	-10.0598	-4.43935	0.000117858	0.00113708	1.04562	SLC7A11	Activated FBs
-0.201894	-9.32637	-4.43483	0.000119344	0.00113708	1.03363	S100A12	Activated FBs
-0.0982234	-6.29544	-4.40719	0.000126484	0.00117254	0.974868	MGST1	Activated FBs
-0.146022	-7.98932	-4.37222	0.000141926	0.00128107	0.867842	FABP4	Activated FBs
-0.175368	-9.8821	-4.35	0.00015092	0.00132732	0.809093	ABCC2	Activated FBs
-0.154631	-9.50911	-4.33073	0.000159173	0.00135638	0.758196	CFTR	Activated FBs
-0.19755	-10.3602	-4.32405	0.000162133	0.00135638	0.740583	CCR7	Activated FBs
-0.149287	-8.94032	-4.2917	0.000177276	0.00144775	0.655268	CD274	Activated FBs
0.191924	-3.83953	4.21376	0.000219736	0.00175278	0.450254	POSTN	Activated FBs
-0.194092	-10.468	-4.18482	0.00023793	0.00185477	0.37436	CD19	Activated FBs
-0.120339	-8.69647	-4.1683	0.000248975	0.00188614	0.331082	SNCA	Activated FBs
-0.178381	-10.5416	-4.15511	0.000258158	0.00188614	0.296548	HAS1	Activated FBs
-0.155269	-9.46087	-4.14116	0.000268231	0.00188614	0.260056	IL2RA	Activated FBs
-0.230804	-11.1339	-4.14043	0.000268768	0.00188614	0.258149	TERT	Activated FBs
-0.23437	-11.0574	-4.13951	0.000269449	0.00188614	0.255739	CXCR5	Activated FBs
-0.0925357	-7.96574	-4.11994	0.000280173	0.00192199	0.215756	MUC5AC	Activated FBs
-0.10205	-8.07548	-4.10085	0.000296001	0.00199075	0.163883	SOX9	Activated FBs
-0.126912	-8.22014	-4.08264	0.000314869	0.00207259	0.107318	DUOX1	Activated FBs
-0.236498	-11.3242	-4.07644	0.000320254	0.00207259	0.0911702	LY6D	Activated FBs
-0.18722	-10.1888	-4.03861	0.00035514	0.0022558	-0.00725487	JCHAIN	Activated FBs
-0.166181	-9.78634	-4.02964	0.000363934	0.00226962	-0.0305294	FGFBP2	Activated FBs
-0.220709	-10.6685	-4.01716	0.000376544	0.00230633	-0.0629352	CHAC1	Activated FBs
-0.218605	-10.8681	-3.99687	0.000397958	0.00239473	-0.115541	PAEP	Activated FBs
-0.121101	-7.40323	-3.95752	0.000442952	0.00256657	-0.217363	HES1	Activated FBs
-0.0950312	-7.03337	-3.95045	0.000445724	0.00256657	-0.225931	SLC25A4	Activated FBs
-0.064506	-6.71727	-3.93796	0.00046088	0.00256657	-0.257814	EHMT1	Activated FBs
-0.0956733	-7.45194	-3.93672	0.000462937	0.00256657	-0.261823	TGFB3	Activated FBs
-0.0857241	-8.49044	-3.93112	0.000469549	0.00256657	-0.275509	BANK1	Activated FBs
-0.13436	-7.56305	-3.93461	0.00047141	0.00256657	-0.276519	COL4A3	Activated FBs
-0.128422	-7.98375	-3.90825	0.000506361	0.00264357	-0.344433	S100A8	Activated FBs
-0.0922589	-8.77385	-3.90143	0.000509394	0.00264357	-0.352701	ACKR1	Activated FBs
-0.0832806	-9.12703	-3.899	0.000512456	0.00264357	-0.358511	FCN1	Activated FBs
-0.0773104	-7.6006	-3.8962	0.000516383	0.00264357	-0.365756	TTC19	Activated FBs
-0.160222	-10.1408	-3.87423	0.000555256	0.00280078	-0.431915	CHGB	Activated FBs
-0.134953	-9.82023	-3.84809	0.00059594	0.00286044	-0.498981	NKG7	Activated FBs
-0.168447	-8.29783	-3.84036	0.00060852	0.00286044	-0.518786	LGR6	Activated FBs
-0.161683	-9.80253	-3.83449	0.000618233	0.00286044	-0.533799	CGA	Activated FBs
-0.195267	-10.5905	-3.83425	0.000618637	0.00286044	-0.534418	S100A7	Activated FBs
-0.0691965	-7.78841	-3.82745	0.000622314	0.00286044	-0.542689	SLC25A37	Activated FBs
0.133044	-5.00738	3.82888	0.000627683	0.00286044	-0.548177	GDF15	Activated FBs
-0.155208	-9.78833	-3.82871	0.000627965	0.00286044	-0.548603	ELANE	Activated FBs
-0.168998	-10.2301	-3.82528	0.000633801	0.00286044	-0.557371	TREM2	Activated FBs
-0.113505	-8.63891	-3.80646	0.000666814	0.00297035	-0.605484	MCEMP1	Activated FBs
-0.0975323	-8.2213	-3.78736	0.000696048	0.00306083	-0.647979	HAVCR2	Activated FBs
-0.15362	-6.79503	-3.78419	0.000708033	0.00307412	-0.662294	PGC	Activated FBs
-0.107306	-7.75049	-3.77621	0.000723413	0.00310163	-0.68264	AKR1C2	Activated FBs
-0.0766153	-8.35974	-3.76368	0.000739389	0.00311514	-0.705913	CREB3L4	Activated FBs
-0.189477	-10.5824	-3.76541	0.000744727	0.00311514	-0.710128	GLP1R	Activated FBs
-0.09102	-7.5223	-3.74513	0.000778038	0.00321526	-0.75391	CD14	Activated FBs
-0.18884	-9.75076	-3.71827	0.000845216	0.0034513	-0.829871	CALCA	Activated FBs
-0.162784	-10.2073	-3.70508	0.000875609	0.00353334	-0.863268	IFNG	Activated FBs
0.115868	-2.62795	3.69088	0.000909536	0.00362757	-0.899195	COL1A1	Activated FBs
-0.08665	-6.68439	-3.67857	0.000930055	0.00366677	-0.922673	EGFR	Activated FBs
-0.209058	-8.22911	-3.61607	0.00111045	0.00428891	-1.08762	FCN3	Activated FBs
-0.128395	-9.31827	-3.61526	0.00111287	0.00428891	-1.08966	CCNB2	Activated FBs
-0.108867	-8.50091	-3.59238	0.00118265	0.00450719	-1.14701	MAL	Activated FBs
-0.0969688	-8.82429	-3.5779	0.00122439	0.0045899	-1.18058	ATP2A3	Activated FBs
-0.136256	-10.0804	-3.57352	0.00124335	0.0045899	-1.19418	LAMP3	Activated FBs
-0.0868374	-7.40251	-3.56664	0.00125446	0.0045899	-1.20477	CDKN2A	Activated FBs
-0.134958	-8.36519	-3.56914	0.00125787	0.0045899	-1.20512	C1QC	Activated FBs
-0.0777197	-6.84679	-3.55424	0.00129543	0.0046772	-1.23523	FCER1G	Activated FBs
0.116875	-5.18807	3.51802	0.00144003	0.00514359	-1.33243	CTHRC1	Activated FBs
-0.0984643	-7.2955	-3.50915	0.00147416	0.00514359	-1.35446	IL7R	Activated FBs
0.0595405	-6.46984	3.50208	0.00148754	0.00514359	-1.36531	APLNR	Activated FBs
0.135772	-5.15481	3.50036	0.00150873	0.00514359	-1.37626	SFRP2	Activated FBs
-0.148878	-10.2684	-3.50013	0.00150963	0.00514359	-1.37682	TNF	Activated FBs
-0.0905553	-7.14052	-3.49632	0.00151459	0.00514359	-1.38156	SPRY2	Activated FBs
-0.140564	-9.88256	-3.48555	0.00156875	0.00527531	-1.41293	WNT7B	Activated FBs
-0.150023	-10.1151	-3.46642	0.00164974	0.00543643	-1.46023	IGLL1	Activated FBs
-0.0875176	-5.78878	-3.46427	0.00164743	0.00543643	-1.46067	TGFB2	Activated FBs
-0.140167	-10.2014	-3.4631	0.00166421	0.00543643	-1.46843	CD1A	Activated FBs
-0.117485	-9.2357	-3.4549	0.00170044	0.00550238	-1.48866	ISG20	Activated FBs
0.0895012	-3.19613	3.4446	0.00173573	0.00556405	-1.50957	LUM	Activated FBs
-0.168799	-10.5518	-3.43	0.00181523	0.00576504	-1.54998	ASCL1	Activated FBs
-0.160352	-10.2196	-3.42558	0.00183637	0.00577868	-1.56084	TNFRSF13C	Activated FBs
-0.170914	-10.1208	-3.41065	0.00190951	0.00595421	-1.59748	TP73	Activated FBs
-0.174354	-10.3743	-3.39828	0.00197228	0.00609451	-1.6278	MMP12	Activated FBs
-0.0563647	-5.78753	-3.38126	0.00204408	0.00623981	-1.66354	ELN	Activated FBs
-0.109265	-9.1549	-3.38242	0.00205568	0.00623981	-1.66662	SPINK1	Activated FBs
-0.0695899	-7.36502	-3.37013	0.00210447	0.0062955	-1.69081	DDIT3	Activated FBs
-0.180645	-10.0199	-3.37228	0.00211074	0.0062955	-1.69138	PI16	Activated FBs
-0.162163	-10.0802	-3.36468	0.002153	0.00636599	-1.70995	CD8B	Activated FBs
-0.0895554	-6.63844	-3.35924	0.00217382	0.00636599	-1.72013	EPCAM	Activated FBs
-0.0646511	-6.70594	-3.35486	0.00219005	0.00636599	-1.72812	BCL2L1	Activated FBs
-0.146652	-5.66478	-3.34146	0.00228706	0.00659211	-1.76649	SFTPC	Activated FBs
-0.0757855	-8.62451	-3.31517	0.00242952	0.00694436	-1.82508	LPAR2	Activated FBs
-0.0756589	-7.82071	-3.28127	0.00265288	0.00747855	-1.90724	ATF6	Activated FBs
0.0606736	-2.76006	3.28009	0.00266001	0.00747855	-1.90984	FN1	Activated FBs
0.0633479	-2.38302	3.26336	0.00277768	0.0077459	-1.95024	COL3A1	Activated FBs
-0.0721385	-7.15845	-3.25617	0.00282983	0.00782767	-1.96759	HMGA1	Activated FBs
-0.175909	-10.2573	-3.18277	0.00344305	0.00944772	-2.14825	BPIFA1	Activated FBs
-0.0812639	-8.07505	-3.16822	0.00355506	0.00966564	-2.17949	LYZ	Activated FBs
-0.106175	-8.05419	-3.16763	0.00357882	0.00966564	-2.18423	GKN2	Activated FBs
-0.17204	-10.6806	-3.16275	0.0036236	0.00971012	-2.1958	ERN2	Activated FBs
-0.147394	-10.233	-3.14043	0.0038356	0.0101985	-2.24864	FASLG	Activated FBs
-0.154148	-10.4505	-3.12932	0.0039455	0.0104101	-2.27488	CD79B	Activated FBs
-0.135847	-8.09541	-3.12363	0.00400295	0.010481	-2.2883	HMOX1	Activated FBs
-0.107925	-9.20441	-3.08791	0.00438222	0.0113871	-2.37229	CDH26	Activated FBs
-0.045706	-5.54535	-3.07678	0.0044778	0.011548	-2.39422	PKM	Activated FBs
-0.0592404	-6.24059	-3.0712	0.00454149	0.0116014	-2.4073	STAT6	Activated FBs
-0.111945	-7.74809	-3.07086	0.00457509	0.0116014	-2.41221	SFTA2	Activated FBs
-0.0895377	-9.38045	-3.06871	0.00459999	0.0116014	-2.41723	CD247	Activated FBs
-0.122867	-9.80703	-3.06188	0.0046799	0.0117168	-2.43319	DERL3	Activated FBs
-0.0659027	-6.92104	-3.04149	0.00489527	0.0121672	-2.47674	AKR1C1	Activated FBs
-0.0357746	-4.4608	-3.03551	0.00496956	0.012263	-2.49067	RHOA	Activated FBs
-0.135138	-10.1738	-3.03157	0.00505062	0.012374	-2.50374	FOXP3	Activated FBs
0.0833957	-6.07574	3.02724	0.00509623	0.0123972	-2.51263	FAP	Activated FBs
-0.0665505	-8.26496	-3.02033	0.00516314	0.0124715	-2.52599	WNT2	Activated FBs
-0.115579	-6.53726	-3.00216	0.00543715	0.0130416	-2.5719	SFTPD	Activated FBs
-0.0952895	-9.33214	-2.97489	0.00582034	0.0138637	-2.63477	CDK1	Activated FBs
-0.0744441	-8.00914	-2.96532	0.00593426	0.0140376	-2.65403	SLC2A1	Activated FBs
-0.0967153	-7.57632	-2.96182	0.00601288	0.0141262	-2.66479	CEACAM5	Activated FBs
0.103421	-6.61542	2.95693	0.00608652	0.0142019	-2.67601	CXCL14	Activated FBs
-0.0450154	-6.50801	-2.9499	0.00615817	0.01425	-2.68861	LMAN1	Activated FBs
-0.162589	-10.4271	-2.95013	0.00619023	0.01425	-2.69158	MS4A1	Activated FBs
-0.0918742	-9.00688	-2.90108	0.00698988	0.0159835	-2.80341	CD28	Activated FBs
-0.126659	-9.68708	-2.88375	0.00729503	0.0165412	-2.84268	IL1B	Activated FBs
-0.0772273	-8.48787	-2.88076	0.00733019	0.0165412	-2.84792	CD69	Activated FBs
0.0657547	-7.02664	2.85725	0.00774728	0.0172965	-2.89954	HAS2	Activated FBs
-0.0643983	-7.68258	-2.85628	0.00776576	0.0172965	-2.90172	BAX	Activated FBs
-0.109885	-9.07683	-2.84167	0.00808908	0.0179004	-2.93749	KLRB1	Activated FBs
-0.12914	-9.99415	-2.8311	0.0083009	0.0182513	-2.96117	AKR1B10	Activated FBs
-0.102609	-9.865	-2.79946	0.00896686	0.01959	-3.03182	KLRG1	Activated FBs
-0.0658737	-8.22702	-2.78552	0.00923292	0.0200321	-3.06013	PDGFRA	Activated FBs
-0.060373	-7.89291	-2.78307	0.00928604	0.0200321	-3.06544	EMG1	Activated FBs
-0.111719	-9.63948	-2.74786	0.0101611	0.0217829	-3.14601	GZMB	Activated FBs
-0.110797	-9.95896	-2.74219	0.0103012	0.0218264	-3.15849	CD1C	Activated FBs
-0.0417035	-5.06516	-2.73997	0.0103087	0.0218264	-3.16076	YAP1	Activated FBs
-0.0632777	-7.77865	-2.72288	0.010745	0.0226107	-3.19845	CEACAM6	Activated FBs
-0.0663716	-6.21476	-2.71292	0.011008	0.0229537	-3.22039	AXIN2	Activated FBs
-0.0797573	-8.77388	-2.71333	0.0110419	0.0229537	-3.22175	PIM2	Activated FBs
-0.0353602	-5.90867	-2.70093	0.0113252	0.023401	-3.24637	BMPR2	Activated FBs
-0.0519162	-6.79864	-2.66764	0.0122649	0.0251907	-3.31877	TOP1	Activated FBs
-0.105345	-6.01035	-2.63112	0.0134336	0.0274269	-3.39977	NAPSA	Activated FBs
-0.0338802	-4.51353	-2.61363	0.0139453	0.0282097	-3.4351	ATF4	Activated FBs
-0.0420281	-7.06133	-2.61254	0.0139815	0.0282097	-3.43744	MYDGF	Activated FBs
0.0648252	-7.86699	2.60466	0.0142561	0.0285956	-3.45472	TPSAB1	Activated FBs
-0.0396329	-5.55935	-2.58442	0.0149408	0.0297948	-3.4974	HYOU1	Activated FBs
-0.0823686	-7.70212	-2.56774	0.0155974	0.0307466	-3.53476	FGF7	Activated FBs
-0.0524637	-6.70101	-2.56651	0.0155832	0.0307466	-3.53538	CD68	Activated FBs
-0.0436481	-6.22443	-2.56001	0.0158229	0.031013	-3.54914	SPCS3	Activated FBs
-0.0440867	-7.98492	-2.55539	0.015995	0.031172	-3.55888	UQCRHL	Activated FBs
-0.110816	-8.85935	-2.55377	0.0161154	0.0312294	-3.56421	MFAP5	Activated FBs
-0.114987	-10.0133	-2.54707	0.0163697	0.0315438	-3.57831	LAG3	Activated FBs
-0.0859788	-9.09902	-2.50942	0.0178686	0.0342399	-3.65713	IL11	Activated FBs
-0.107526	-9.04021	-2.49786	0.0183534	0.0349735	-3.68116	SAA2	Activated FBs
-0.0390903	-5.9592	-2.49029	0.0186134	0.0352563	-3.69515	NUCB2	Activated FBs
-0.0553094	-6.11458	-2.48811	0.0187074	0.0352563	-3.69967	HIST1H1C	Activated FBs
-0.130664	-10.2714	-2.47117	0.0195197	0.036586	-3.73641	TNFRSF17	Activated FBs
-0.0651994	-8.9067	-2.44631	0.0206312	0.0384592	-3.78668	CSPG4	Activated FBs
-0.134649	-9.82575	-2.42196	0.0218499	0.0400776	-3.83725	MMP10	Activated FBs
-0.0631647	-6.74725	-2.42138	0.0218309	0.0400776	-3.83738	NOX4	Activated FBs
-0.0408841	-6.83555	-2.42071	0.0218434	0.0400776	-3.83829	UGDH	Activated FBs
0.0775808	-7.37199	2.39753	0.0230989	0.0421432	-3.88682	MMP7	Activated FBs
-0.0555148	-8.5983	-2.37956	0.0239901	0.0435375	-3.92172	ITGAE	Activated FBs
-0.0437881	-6.39852	-2.31541	0.0277135	0.0500301	-4.04974	PDIA6	Activated FBs
-0.0485555	-7.26456	-2.30813	0.0281679	0.0505842	-4.06412	LPAR1	Activated FBs
-0.0572314	-7.52413	-2.29987	0.028708	0.0512857	-4.08065	MYC	Activated FBs
-0.0607301	-9.37054	-2.29442	0.0290755	0.0515199	-4.09162	LTB	Activated FBs
-0.0352751	-7.1092	-2.29292	0.0291395	0.0515199	-4.09407	ATG7	Activated FBs
-0.0798026	-9.46984	-2.28956	0.0294361	0.0517774	-4.10182	TNFRSF9	Activated FBs
-0.058812	-7.90053	-2.27326	0.0304627	0.0533097	-4.13289	CRELD2	Activated FBs
-0.0696434	-8.79402	-2.25662	0.0316618	0.055127	-4.16607	ITGAM	Activated FBs
-0.0744392	-9.15615	-2.24649	0.0323761	0.056086	-4.1857	MKI67	Activated FBs
-0.040218	-7.27005	-2.20984	0.0349997	0.0603261	-4.25521	GCLM	Activated FBs
-0.050058	-7.46763	-2.17622	0.0376611	0.0645888	-4.31925	GPR183	Activated FBs
-0.0785311	-9.30101	-2.15672	0.0393679	0.06718	-4.35689	TOP2A	Activated FBs
-0.069317	-8.85651	-2.14255	0.0405868	0.0684527	-4.38345	CD8A	Activated FBs
-0.130744	-10.2827	-2.13969	0.0408367	0.0684527	-4.38879	CCNA1	Activated FBs
-0.0894871	-9.74144	-2.13871	0.0409235	0.0684527	-4.39064	CD27	Activated FBs
0.0326066	-4.15327	2.1371	0.0409762	0.0684527	-4.39281	MEG3	Activated FBs
-0.0312122	-5.55334	-2.13557	0.0411116	0.0684527	-4.39568	HSPA5	Activated FBs
-0.0561992	-8.64738	-2.12758	0.0418607	0.0691561	-4.41092	SLC1A3	Activated FBs
-0.0648549	-9.28243	-2.12729	0.0419372	0.0691561	-4.41192	CD3G	Activated FBs
-0.050817	-8.54453	-2.11061	0.0433738	0.0711828	-4.44214	CD86	Activated FBs
-0.0397242	-5.09998	-2.10803	0.0436084	0.0712271	-4.44687	CST3	Activated FBs
0.0525302	-4.71059	2.08664	0.0456624	0.0742285	-4.48647	PTGDS	Activated FBs
-0.0519333	-5.86193	-2.03847	0.0505496	0.0817491	-4.57417	RNASE1	Activated FBs
-0.0462635	-3.68203	-2.03625	0.0507655	0.0817491	-4.57804	COL1A2	Activated FBs
-0.0292344	-4.16721	-2.01762	0.0527791	0.0843452	-4.61149	ITGAX	Activated FBs
-0.0629141	-6.028	-2.01767	0.0528695	0.0843452	-4.61201	SFRP4	Activated FBs
-0.0800892	-9.7178	-2.0115	0.0535533	0.0850407	-4.62304	SOX2	Activated FBs
-0.0749457	-8.76585	-1.98379	0.0567209	0.0890791	-4.67225	RSPO3	Activated FBs
-0.0422783	-6.85031	-1.983	0.0567163	0.0890791	-4.6731	GNG11	Activated FBs
-0.054547	-3.92332	-1.98223	0.0568756	0.0890791	-4.67485	CCN2	Activated FBs
-0.0534819	-8.90814	-1.97349	0.0579047	0.0902787	-4.69023	WT1	Activated FBs
-0.0412336	-6.74689	-1.96302	0.0591038	0.0917312	-4.70828	MS4A7	Activated FBs
-0.0665071	-8.19521	-1.96008	0.0595616	0.0920253	-4.71396	MARCO	Activated FBs
-0.0405033	-7.75205	-1.92743	0.0635741	0.0977844	-4.77028	DIRAS3	Activated FBs
-0.0683366	-8.32187	-1.9142	0.0654103	0.100159	-4.79356	FGF10	Activated FBs
-0.0541512	-7.37753	-1.90814	0.0662177	0.100945	-4.80395	NKX2-1	Activated FBs
-0.038935	-5.03321	-1.89386	0.0680558	0.103207	-4.82795	SOD2	Activated FBs
-0.106195	-9.8422	-1.8928	0.0683034	0.103207	-4.83017	LTF	Activated FBs
-0.0444371	-5.92102	-1.88819	0.0688448	0.103569	-4.83764	ICAM1	Activated FBs
-0.0407643	-3.79687	-1.87268	0.0710223	0.106378	-4.86393	SPARCL1	Activated FBs
0.0462458	-6.37993	1.84701	0.0747923	0.111284	-4.90721	HLA-DQA1	Activated FBs
-0.0340353	-6.95408	-1.84581	0.0749464	0.111284	-4.90913	DNAJB9	Activated FBs
-0.0636271	-9.20598	-1.83972	0.0759649	0.11231	-4.91965	CENPF	Activated FBs
-0.0537371	-8.0057	-1.8357	0.0765732	0.112724	-4.92633	BCL2	Activated FBs
-0.109443	-9.91395	-1.82829	0.0777071	0.113419	-4.93864	FOXJ1	Activated FBs
-0.0292008	-5.08041	-1.8279	0.0776632	0.113419	-4.93896	CTNNB1	Activated FBs
-0.0648733	-9.28034	-1.81938	0.0790891	0.114947	-4.95339	CCL5	Activated FBs
-0.118298	-9.75193	-1.80177	0.0818832	0.118506	-4.98237	C20orf85	Activated FBs
-0.0612763	-8.0599	-1.79374	0.0831853	0.119885	-4.99551	OAS2	Activated FBs
-0.0643662	-9.03193	-1.78841	0.0840595	0.120638	-5.00422	GZMA	Activated FBs
-0.0870215	-9.65506	-1.78081	0.0853181	0.121934	-5.01657	CCL22	Activated FBs
-0.0925874	-9.1683	-1.77741	0.0858864	0.122237	-5.02209	LGR5	Activated FBs
0.0327671	-5.94019	1.76621	0.087676	0.124268	-5.03995	SOX4	Activated FBs
0.0259292	-5.7204	1.74133	0.0920145	0.12988	-5.07989	TGFB1	Activated FBs
-0.0684416	-7.91606	-1.73542	0.0931778	0.130984	-5.08954	MSLN	Activated FBs
0.050026	-6.32661	1.73259	0.0936881	0.131163	-5.09404	CCL2	Activated FBs
-0.0566747	-8.39227	-1.72231	0.095559	0.133239	-5.11033	OAS3	Activated FBs
-0.0536709	-9.35558	-1.70165	0.0994148	0.138054	-5.14284	CD3D	Activated FBs
-0.0319232	-8.09764	-1.65419	0.108659	0.150282	-5.21613	CD52	Activated FBs
-0.042018	-7.31664	-1.65075	0.109393	0.150689	-5.22143	ANKRD28	Activated FBs
-0.0490871	-9.36867	-1.64114	0.111465	0.152802	-5.23619	FCER1A	Activated FBs
0.025906	-4.15933	1.63893	0.111817	0.152802	-5.23939	DCN	Activated FBs
-0.0388369	-7.16691	-1.63294	0.113084	0.153782	-5.24849	MANF	Activated FBs
0.0679189	-6.56889	1.631	0.113599	0.153782	-5.25155	PPARG	Activated FBs
-0.0388997	-5.47563	-1.62919	0.113879	0.153782	-5.25416	WNT5A	Activated FBs
-0.0619176	-7.51601	-1.61853	0.116267	0.155815	-5.27034	IFIT3	Activated FBs
-0.0573098	-7.81843	-1.61841	0.116294	0.155815	-5.27052	SCG2	Activated FBs
0.077447	-5.83891	1.609	0.118343	0.157944	-5.28462	SCGB3A2	Activated FBs
-0.0474145	-6.062	-1.59064	0.122427	0.162761	-5.31193	KRT18	Activated FBs
-0.0522147	-9.46337	-1.56857	0.127488	0.168836	-5.34442	LCK	Activated FBs
-0.0322861	-7.29745	-1.53646	0.13505	0.178163	-5.39094	NHSL2	Activated FBs
0.0357788	-6.79268	1.52746	0.13727	0.180397	-5.40385	FAS	Activated FBs
-0.0447002	-8.14377	-1.51487	0.140524	0.183969	-5.42187	IL32	Activated FBs
-0.0207849	-6.07556	-1.51199	0.141143	0.184076	-5.4259	SMAD4	Activated FBs
-0.0275851	-6.694	-1.48878	0.147125	0.191151	-5.45862	NFKB1	Activated FBs
-0.0270555	-6.04872	-1.46426	0.153665	0.198895	-5.49271	SPCS2	Activated FBs
-0.0346614	-7.209	-1.44811	0.158104	0.203871	-5.5149	SEC11C	Activated FBs
0.0337579	-4.90178	1.43895	0.160663	0.206394	-5.52739	CCL21	Activated FBs
-0.0522646	-8.68251	-1.43234	0.162632	0.208145	-5.53637	CD3E	Activated FBs
-0.0580781	-8.08142	-1.42059	0.165995	0.211659	-5.55223	IFIT2	Activated FBs
-0.030447	-8.01071	-1.41746	0.166793	0.21189	-5.55644	BCL2L11	Activated FBs
-0.0547583	-9.05125	-1.35124	0.186964	0.236637	-5.64348	EREG	Activated FBs
-0.0399237	-7.39916	-1.34724	0.188232	0.237233	-5.64861	FCGR3A	Activated FBs
-0.034948	-6.87994	-1.34405	0.189178	0.237233	-5.65273	AIF1	Activated FBs
-0.0536304	-9.54266	-1.34324	0.18951	0.237233	-5.65374	GZMK	Activated FBs
-0.0164993	-5.86719	-1.33512	0.192018	0.239499	-5.66414	SELENOS	Activated FBs
-0.0334278	-8.35007	-1.31709	0.197942	0.245993	-5.68695	IL4R	Activated FBs
-0.0305611	-7.77334	-1.28254	0.209614	0.259559	-5.72994	PLPP5	Activated FBs
-0.0295457	-6.57656	-1.23179	0.227731	0.280978	-5.7912	IDH1	Activated FBs
-0.0509068	-9.28051	-1.22161	0.231596	0.284721	-5.80316	TP63	Activated FBs
-0.0180679	-5.74787	-1.18638	0.24491	0.300014	-5.84413	WWTR1	Activated FBs
0.0401951	-7.73228	1.16618	0.252948	0.306577	-5.86702	HLA-DQB1	Activated FBs
0.042815	-8.23667	1.16618	0.252949	0.306577	-5.86702	S100A2	Activated FBs
-0.0184078	-5.19751	-1.16615	0.252866	0.306577	-5.86713	PDGFRB	Activated FBs
-0.022955	-5.79416	-1.15342	0.257971	0.311564	-5.88142	HIF1A	Activated FBs
0.0280601	-7.54899	1.14008	0.26341	0.317016	-5.89622	CPA3	Activated FBs
-0.0415412	-7.80056	-1.11632	0.273358	0.327593	-5.92216	IFIT1	Activated FBs
-0.0179654	-5.49647	-1.11433	0.274108	0.327593	-5.9244	PDIA4	Activated FBs
0.0439355	-6.70846	1.10825	0.276771	0.329626	-5.93087	PLIN2	Activated FBs
-0.0263986	-8.34842	-1.08268	0.287699	0.341456	-5.95818	SNAI1	Activated FBs
-0.0144517	-6.41718	-1.05017	0.302142	0.357361	-5.99198	LGALS1	Activated FBs
0.0203537	-5.28876	1.04085	0.306376	0.361124	-6.00148	XBP1	Activated FBs
-0.0256168	-5.95078	-0.970235	0.339828	0.399181	-6.07092	KRT8	Activated FBs
-0.027411	-8.36987	-0.967506	0.341213	0.39944	-6.07347	WFDC2	Activated FBs
-0.0336258	-8.27024	-0.961889	0.343979	0.401309	-6.07879	CXCR4	Activated FBs
-0.0357498	-9.05714	-0.955745	0.347023	0.403488	-6.08457	FCGBP	Activated FBs
-0.022344	-7.72024	-0.872257	0.390111	0.452054	-6.15973	AGR3	Activated FBs
0.0144995	-5.65551	0.850328	0.40197	0.464228	-6.1784	COL15A1	Activated FBs
-0.0123721	-4.90495	-0.836399	0.409634	0.471491	-6.19002	CD44	Activated FBs
0.0235777	-5.8253	0.828351	0.414171	0.475119	-6.19657	STAT1	Activated FBs
-0.0173281	-6.47289	-0.808826	0.425071	0.485998	-6.21246	SNAI2	Activated FBs
0.018383	-7.11612	0.802685	0.42856	0.488359	-6.21736	LEF1	Activated FBs
-0.0408987	-9.81522	-0.784489	0.439052	0.4986	-6.2316	CD79A	Activated FBs
0.015211	-6.70325	0.781953	0.440454	0.4986	-6.23364	FKBP11	Activated FBs
0.00893684	-5.27867	0.725152	0.474054	0.533121	-6.27615	ITGAV	Activated FBs
-0.0138557	-6.70525	-0.725146	0.474058	0.533121	-6.27616	PCNA	Activated FBs
-0.0203049	-8.61256	-0.706112	0.485698	0.544426	-6.28965	CD2	Activated FBs
-0.0120901	-6.76497	-0.700857	0.488867	0.546194	-6.29339	UCHL3	Activated FBs
0.0265107	-8.30437	0.587103	0.561633	0.62352	-6.36647	KRT15	Activated FBs
-0.0177196	-8.17942	-0.586982	0.561714	0.62352	-6.36654	TRAC	Activated FBs
0.0333173	-7.26046	0.541566	0.592213	0.655255	-6.39222	SCGB1A1	Activated FBs
-0.0188421	-7.62192	-0.520645	0.606528	0.668936	-6.40336	DMBT1	Activated FBs
0.0090343	-6.08968	0.515612	0.609957	0.670561	-6.40602	ERLEC1	Activated FBs
-0.0121383	-6.43063	-0.509742	0.614014	0.672866	-6.40904	CD34	Activated FBs
0.0197991	-8.45712	0.503303	0.618515	0.675639	-6.41228	CXCL9	Activated FBs
-0.00817405	-6.00316	-0.48392	0.632004	0.688176	-6.42192	UBE2J1	Activated FBs
0.0132011	-7.53371	0.481107	0.634004	0.688176	-6.42326	IRF1	Activated FBs
-0.00876985	-6.0116	-0.450047	0.655956	0.709757	-6.43782	AXL	Activated FBs
-0.0139391	-7.84364	-0.441459	0.662123	0.712919	-6.44164	BMP4	Activated FBs
-0.00573816	-4.51559	-0.440138	0.663035	0.712919	-6.44226	PDIA3	Activated FBs
0.00831122	-5.96285	0.429662	0.670554	0.71875	-6.44684	ITGA3	Activated FBs
0.0149942	-8.59077	0.391168	0.698504	0.743045	-6.46272	CXCL13	Activated FBs
0.0216145	-9.31325	0.38965	0.699614	0.743045	-6.46332	MUC5B	Activated FBs
-0.0120716	-8.48117	-0.389507	0.699719	0.743045	-6.46338	KRT14	Activated FBs
0.00683029	-6.96337	0.372522	0.712159	0.753921	-6.46992	ITM2C	Activated FBs
-0.0102813	-8.218	-0.33938	0.736745	0.777549	-6.4818	HLA-DRA	Activated FBs
0.00347266	-2.40169	0.33603	0.739219	0.777768	-6.48296	VIM	Activated FBs
-0.00712924	-6.4925	-0.325619	0.747004	0.783555	-6.48643	VEGFA	Activated FBs
-0.00548238	-6.67634	-0.310353	0.758468	0.793154	-6.49133	CD4	Activated FBs
0.00875894	-7.92018	0.217623	0.829232	0.862145	-6.51605	KRT17	Activated FBs
0.00324752	-6.43167	0.217296	0.829469	0.862145	-6.51613	GSR	Activated FBs
-0.00375644	-5.36204	-0.19371	0.847727	0.87846	-6.52103	ZEB1	Activated FBs
0.00694943	-8.32107	0.189645	0.850896	0.879088	-6.52181	SPP1	Activated FBs
-0.00511733	-7.25698	-0.161709	0.872645	0.898851	-6.52678	ATF3	Activated FBs
0.00258278	-5.67205	0.139828	0.889743	0.911874	-6.53012	HERPUD1	Activated FBs
0.00250778	-6.25646	0.138727	0.890606	0.911874	-6.53028	PRDX4	Activated FBs
0.00344537	-8.26591	0.122265	0.903525	0.922348	-6.53245	KIT	Activated FBs
-0.00109458	-2.8044	-0.0944413	0.925395	0.941871	-6.5355	ITGB6	Activated FBs
-0.00143565	-7.36064	-0.0635501	0.949756	0.963806	-6.53797	PTPRC	Activated FBs
-0.00183034	-8.40829	-0.0594523	0.952996	0.96424	-6.53823	PLVAP	Activated FBs
0.00151318	-8.37064	0.0461728	0.963486	0.971987	-6.53894	KRT6A	Activated FBs
-0.000418035	-5.84436	-0.0242256	0.980835	0.984124	-6.53972	NUTF2	Activated FBs
-0.000393686	-6.16067	-0.0231332	0.981699	0.984124	-6.53975	SSR3	Activated FBs
-0.0012641	-8.84305	-0.0200695	0.984124	0.984124	-6.53981	KRT5	Activated FBs
-0.193101	-9.15977	-5.43343	7.3184e-06	0.00109732	3.76811	AGER	Adventitial FBs
0.184746	-5.59914	5.41293	7.74954e-06	0.00109732	3.71432	PPARG	Adventitial FBs
-0.213362	-6.7208	-5.33634	9.59759e-06	0.00109732	3.51334	SFTPC	Adventitial FBs
-0.188203	-7.5954	-4.9677	2.68992e-05	0.00230661	2.54489	PGC	Adventitial FBs
-0.0961694	-8.34672	-4.84677	3.6576e-05	0.00250911	2.25242	RAMP2	Adventitial FBs
-0.165067	-8.08841	-4.56514	8.27101e-05	0.00472826	1.49035	RTKN2	Adventitial FBs
-0.148205	-7.51035	-4.31468	0.000165657	0.0077928	0.839521	SFTPD	Adventitial FBs
-0.149202	-9.42554	-4.2811	0.000181756	0.0077928	0.752725	AKR1B10	Adventitial FBs
-0.169434	-10.0284	-4.07502	0.000320301	0.0115919	0.223168	ASCL1	Adventitial FBs
-0.12144	-7.23641	-4.05542	0.000337955	0.0115919	0.173093	KDR	Adventitial FBs
-0.149235	-9.41384	-3.96354	0.000434257	0.0135409	-0.0607307	CENPF	Adventitial FBs
0.085	-6.17782	3.88636	0.000526661	0.0140504	-0.243589	APLNR	Adventitial FBs
0.168875	-4.39838	3.83277	0.00061918	0.0140504	-0.39101	GDF15	Adventitial FBs
-0.11914	-9.1853	-3.8318	0.000620791	0.0140504	-0.393426	CDK1	Adventitial FBs
-0.125722	-9.56722	-3.81944	0.000641869	0.0140504	-0.424473	RACGAP1	Adventitial FBs
-0.108455	-7.83107	-3.7694	0.000733188	0.0140504	-0.548469	EPCAM	Adventitial FBs
-0.120658	-7.24156	-3.76809	0.000737183	0.0140504	-0.553138	FABP4	Adventitial FBs
-0.148625	-9.32835	-3.76053	0.000752338	0.0140504	-0.572038	GKN2	Adventitial FBs
0.0637196	-2.94086	3.74231	0.000778301	0.0140504	-0.606575	LUM	Adventitial FBs
-0.165342	-10.3111	-3.6938	0.000899913	0.0148137	-0.738277	FASLG	Adventitial FBs
-0.0796566	-5.12511	-3.68551	0.000906959	0.0148137	-0.748486	EPAS1	Adventitial FBs
-0.123028	-7.16544	-3.64894	0.00101458	0.0149311	-0.849465	NAPSA	Adventitial FBs
-0.094442	-6.26565	-3.64146	0.00102481	0.0149311	-0.860856	EGFR	Adventitial FBs
-0.144197	-8.75223	-3.63796	0.00104474	0.0149311	-0.876605	CLDN5	Adventitial FBs
-0.179112	-9.86287	-3.59298	0.00117769	0.0157203	-0.987515	CA4	Adventitial FBs
-0.164644	-9.78777	-3.58855	0.00119163	0.0157203	-0.998402	BPIFA1	Adventitial FBs
-0.115002	-9.71467	-3.55143	0.00131498	0.0164423	-1.08952	TREM2	Adventitial FBs
0.0642109	-3.5249	3.53885	0.00134223	0.0164423	-1.11131	PTGDS	Adventitial FBs
-0.124052	-9.22927	-3.45189	0.00170995	0.0202245	-1.33204	ABCC2	Adventitial FBs
-0.111057	-9.07452	-3.42474	0.00183625	0.0205573	-1.39774	LYZ	Adventitial FBs
-0.118759	-9.20894	-3.40316	0.00194297	0.0205573	-1.44978	MCEMP1	Adventitial FBs
-0.0971055	-7.68869	-3.39901	0.00196065	0.0205573	-1.45855	MUC5AC	Adventitial FBs
-0.156306	-10.3834	-3.38825	0.00202022	0.0205573	-1.48569	RETN	Adventitial FBs
-0.0761827	-6.25722	-3.37141	0.00208766	0.0205573	-1.51857	SPRY2	Adventitial FBs
-0.100192	-9.0959	-3.37383	0.00209768	0.0205573	-1.52032	TOP2A	Adventitial FBs
-0.129975	-8.43387	-3.3493	0.00223614	0.0211077	-1.57912	COL4A3	Adventitial FBs
-0.173661	-8.47164	-3.33495	0.00232121	0.0211077	-1.61345	FCN3	Adventitial FBs
-0.149365	-8.86292	-3.3321	0.00233847	0.0211077	-1.62026	SFTA2	Adventitial FBs
-0.133208	-10.0562	-3.24146	0.00295624	0.0259998	-1.83542	S100A7	Adventitial FBs
-0.153332	-10.3231	-3.20945	0.00320972	0.0275234	-1.91077	IRF7	Adventitial FBs
-0.0519945	-6.73833	-3.15238	0.00368051	0.0307906	-2.03838	TOP1	Adventitial FBs
-0.123724	-7.90936	-3.13901	0.00384283	0.0313831	-2.07539	S100A9	Adventitial FBs
-0.0715538	-6.12342	-3.1146	0.00405309	0.032235	-2.1264	PECAM1	Adventitial FBs
-0.158383	-9.84499	-3.11016	0.00413511	0.032235	-2.14229	SLC7A11	Adventitial FBs
-0.105738	-8.42424	-3.0878	0.00437611	0.03234	-2.19395	NKX2-1	Adventitial FBs
-0.10533	-7.84823	-3.0873	0.00438164	0.03234	-2.1951	ITGB1	Adventitial FBs
-0.0546825	-5.96281	-3.0725	0.00451056	0.03234	-2.22386	CD68	Adventitial FBs
-0.140907	-10.1207	-3.06827	0.0045975	0.03234	-2.23892	CD1A	Adventitial FBs
-0.0965011	-9.69633	-3.06096	0.00468316	0.03234	-2.25573	CCNB2	Adventitial FBs
-0.119988	-10.0892	-3.05154	0.00479559	0.03234	-2.27733	IFNG	Adventitial FBs
-0.121446	-9.42004	-3.04408	0.00488662	0.03234	-2.29444	HEY1	Adventitial FBs
-0.149706	-10.2293	-3.03843	0.00495655	0.03234	-2.30737	GNLY	Adventitial FBs
-0.104599	-8.29615	-3.03334	0.00502038	0.03234	-2.31901	WNT2	Adventitial FBs
-0.11289	-7.43504	-3.02774	0.00509143	0.03234	-2.33179	SFRP4	Adventitial FBs
0.109349	-3.18331	2.99216	0.00556625	0.0347132	-2.4128	SFRP2	Adventitial FBs
-0.0610046	-6.66158	-2.96463	0.00591735	0.0362438	-2.47053	BCL2L1	Adventitial FBs
-0.0802736	-8.33498	-2.94103	0.00630027	0.0374974	-2.52621	SNCA	Adventitial FBs
-0.046966	-5.76972	-2.92822	0.00647952	0.0374974	-2.55275	STAT6	Adventitial FBs
0.0712706	-7.48751	2.92392	0.00655289	0.0374974	-2.56277	CPA3	Adventitial FBs
-0.0634939	-7.13006	-2.9233	0.00655931	0.0374974	-2.56382	MAL	Adventitial FBs
-0.122029	-9.73238	-2.85801	0.00776129	0.0430299	-2.71375	JCHAIN	Adventitial FBs
-0.0503538	-6.97646	-2.85439	0.00777799	0.0430299	-2.71779	ATG7	Adventitial FBs
-0.0815736	-6.67752	-2.84286	0.00804814	0.0438177	-2.74676	ACTA2	Adventitial FBs
-0.102907	-7.55497	-2.82279	0.00846034	0.0449728	-2.79152	IL7R	Adventitial FBs
-0.148345	-9.70676	-2.81188	0.00868868	0.0449728	-2.8155	CALCA	Adventitial FBs
-0.113109	-10.1149	-2.80312	0.00887617	0.0449728	-2.83472	CHAC1	Adventitial FBs
-0.0833044	-5.90957	-2.8022	0.00889615	0.0449728	-2.83675	FGF2	Adventitial FBs
-0.105148	-10.0625	-2.7969	0.00901171	0.0449728	-2.84836	CD19	Adventitial FBs
0.0731413	-3.32318	2.7892	0.00914083	0.0449728	-2.86261	COL1A1	Adventitial FBs
-0.079133	-7.56179	-2.78027	0.00937402	0.0449728	-2.88413	C1QC	Adventitial FBs
-0.103148	-9.70113	-2.77551	0.00949221	0.0449728	-2.89507	SPINK1	Adventitial FBs
-0.0526756	-6.74754	-2.77276	0.0094972	0.0449728	-2.89755	PCNA	Adventitial FBs
-0.14326	-10.6253	-2.77208	0.00957148	0.0449728	-2.90255	TERT	Adventitial FBs
-0.111625	-9.32447	-2.754	0.00999981	0.0460804	-2.94186	CGA	Adventitial FBs
-0.0485441	-6.08217	-2.74679	0.0101149	0.0460804	-2.95411	SMAD4	Adventitial FBs
-0.141185	-10.0403	-2.74494	0.0102211	0.0460804	-2.9615	IL37	Adventitial FBs
0.0906001	-5.66607	2.73996	0.0103446	0.0460804	-2.97228	COL15A1	Adventitial FBs
-0.100675	-9.93416	-2.7306	0.0105806	0.0462404	-2.99252	CD1C	Adventitial FBs
-0.0723631	-5.84797	-2.71864	0.0108509	0.0462404	-3.01632	HIST1H1C	Adventitial FBs
-0.0749683	-5.60976	-2.71701	0.0109037	0.0462404	-3.02035	RNASE1	Adventitial FBs
-0.127034	-9.96077	-2.71144	0.0110796	0.0462404	-3.03381	CHGB	Adventitial FBs
0.0672217	-7.07784	2.70594	0.0111727	0.0462404	-3.04294	FAP	Adventitial FBs
-0.114758	-9.80096	-2.70333	0.0112975	0.0462404	-3.05125	IL1A	Adventitial FBs
-0.0681995	-7.33391	-2.70036	0.0113242	0.0462404	-3.05497	GCLM	Adventitial FBs
-0.140613	-10.722	-2.65974	0.0125377	0.0505933	-3.14437	VPREB3	Adventitial FBs
-0.0925964	-9.05894	-2.64759	0.0129055	0.0514719	-3.17018	DUOX1	Adventitial FBs
-0.101699	-9.71839	-2.63915	0.0131667	0.0519099	-3.18806	LAG3	Adventitial FBs
-0.100357	-9.38171	-2.6256	0.0135966	0.0529959	-3.2167	KLRC1	Adventitial FBs
-0.0977891	-9.31017	-2.61837	0.0138312	0.0530295	-3.23195	KLRG1	Adventitial FBs
-0.113807	-10.2201	-2.61583	0.0139144	0.0530295	-3.23729	LAMP3	Adventitial FBs
-0.139208	-10.3393	-2.6039	0.014312	0.0537414	-3.26237	MMP10	Adventitial FBs
-0.0432715	-6.47279	-2.59873	0.0144146	0.0537414	-3.27053	GSR	Adventitial FBs
0.111044	-5.3245	2.59067	0.0147653	0.0544569	-3.2901	CXCL14	Adventitial FBs
-0.0731428	-7.34796	-2.58139	0.0150781	0.0550192	-3.30906	GPR183	Adventitial FBs
-0.0608742	-7.25059	-2.52788	0.0170239	0.0612707	-3.41816	KRT18	Adventitial FBs
-0.0478112	-7.75499	-2.52475	0.0171486	0.0612707	-3.42462	BAX	Adventitial FBs
-0.111489	-9.02904	-2.51678	0.0175504	0.0620595	-3.44338	CEACAM5	Adventitial FBs
-0.106472	-10.1645	-2.50637	0.0179796	0.0629287	-3.46476	DEFB1	Adventitial FBs
-0.104874	-10.02	-2.4999	0.0182512	0.0629787	-3.47801	CCL18	Adventitial FBs
-0.0749189	-8.10001	-2.4973	0.0183611	0.0629787	-3.48332	SLC1A3	Adventitial FBs
-0.132333	-10.3021	-2.48426	0.0189234	0.0642646	-3.50996	WNT7B	Adventitial FBs
-0.107075	-9.75976	-2.47796	0.0192003	0.0645657	-3.52278	CFTR	Adventitial FBs
-0.125096	-10.31	-2.43862	0.0210169	0.0699884	-3.60245	ERN2	Adventitial FBs
0.0400562	-6.99596	2.43154	0.0212723	0.0701577	-3.6147	ITM2C	Adventitial FBs
-0.105554	-9.86752	-2.42478	0.0216924	0.070862	-3.63027	CCR7	Adventitial FBs
-0.117827	-7.6008	-2.4006	0.0229206	0.0741677	-3.67864	HMOX1	Adventitial FBs
-0.113381	-8.81777	-2.36665	0.0247525	0.0781275	-3.74601	SAA2	Adventitial FBs
-0.0861227	-9.00652	-2.36615	0.0247805	0.0781275	-3.747	S100A12	Adventitial FBs
-0.131573	-10.6525	-2.36392	0.0249058	0.0781275	-3.75141	FOXI1	Adventitial FBs
-0.083119	-8.37047	-2.36126	0.0250555	0.0781275	-3.75666	HES1	Adventitial FBs
-0.0970377	-9.78112	-2.32787	0.0270078	0.0834564	-3.8222	TNFRSF17	Adventitial FBs
-0.0331942	-5.29724	-2.31054	0.0279754	0.085441	-3.85438	YAP1	Adventitial FBs
-0.034913	-5.20596	-2.30778	0.0281482	0.085441	-3.85974	ELN	Adventitial FBs
-0.0891341	-9.88473	-2.29023	0.0293728	0.0871127	-3.89531	CD8B	Adventitial FBs
-0.0871044	-7.68077	-2.29004	0.0293849	0.0871127	-3.89567	SLC2A1	Adventitial FBs
-0.0323584	-4.46524	-2.28734	0.0294609	0.0871127	-3.89938	RHOA	Adventitial FBs
-0.0766381	-9.73799	-2.27681	0.0302602	0.0887116	-3.92117	APLN	Adventitial FBs
-0.0560941	-6.87559	-2.25647	0.0315642	0.0917501	-3.959	NOX4	Adventitial FBs
-0.0936729	-9.87674	-2.24632	0.0323679	0.092839	-3.97957	CD79B	Adventitial FBs
-0.111282	-10.3441	-2.24474	0.0324801	0.092839	-3.98257	WNT3A	Adventitial FBs
-0.096911	-9.55724	-2.23133	0.0334514	0.0948251	-4.00807	FGFBP2	Adventitial FBs
-0.0923957	-8.55995	-2.22735	0.0337445	0.0948719	-4.01562	LGR5	Adventitial FBs
-0.0525389	-7.45032	-2.22054	0.0341453	0.0952182	-4.02722	EMG1	Adventitial FBs
-0.0701494	-9.55508	-2.18281	0.0371867	0.102863	-4.09942	UBE2S	Adventitial FBs
-0.0728343	-9.18533	-2.1213	0.0424563	0.1165	-4.21317	CD247	Adventitial FBs
-0.108426	-10.4288	-2.1141	0.0431148	0.117368	-4.22633	CXCR5	Adventitial FBs
-0.0800341	-9.31385	-2.1088	0.0436051	0.117768	-4.236	MKI67	Adventitial FBs
-0.0721825	-7.52289	-2.09646	0.0447661	0.119959	-4.25844	FGF7	Adventitial FBs
0.0871224	-6.20399	2.07817	0.0465367	0.123737	-4.29151	POSTN	Adventitial FBs
0.0362221	-3.0864	2.06676	0.0475535	0.125468	-4.31114	FN1	Adventitial FBs
-0.0550104	-7.63783	-2.06004	0.0482812	0.125862	-4.32356	CRELD2	Adventitial FBs
-0.119611	-10.7613	-2.05923	0.0484365	0.125862	-4.32555	LY6D	Adventitial FBs
-0.0513178	-7.16692	-2.05223	0.0490535	0.126005	-4.33733	ANKRD28	Adventitial FBs
-0.121147	-10.4756	-2.05154	0.0492264	0.126005	-4.33929	TCL1A	Adventitial FBs
-0.0443385	-7.38356	-2.02243	0.0522007	0.13229	-4.39022	DDIT3	Adventitial FBs
-0.0477894	-6.19123	-2.02012	0.052453	0.13229	-4.3943	LPAR1	Adventitial FBs
-0.111887	-10.5348	-2.0056	0.0541899	0.135672	-4.42065	PAEP	Adventitial FBs
-0.0949472	-10.2513	-1.99118	0.0558362	0.138781	-4.44591	MMP12	Adventitial FBs
-0.0977852	-9.70623	-1.98459	0.0566028	0.139674	-4.4574	GZMB	Adventitial FBs
-0.0844868	-9.77502	-1.96961	0.0583806	0.143033	-4.48343	LILRA4	Adventitial FBs
-0.110029	-10.7038	-1.94768	0.0610706	0.148521	-4.52126	PDCD1	Adventitial FBs
-0.0544326	-8.06236	-1.94404	0.0614866	0.148521	-4.5273	ITGAM	Adventitial FBs
-0.0693937	-9.27159	-1.93275	0.0629627	0.149974	-4.54683	LPAR2	Adventitial FBs
0.041711	-3.03793	1.93182	0.0629536	0.149974	-4.5478	COL3A1	Adventitial FBs
-0.0325706	-4.40243	-1.90639	0.0662973	0.156827	-4.59102	CST3	Adventitial FBs
-0.0895737	-9.65068	-1.90168	0.0670649	0.157557	-4.59955	KRT6A	Adventitial FBs
-0.0820738	-9.79869	-1.89338	0.068199	0.159131	-4.61352	IGLL1	Adventitial FBs
-0.047182	-6.35854	-1.88284	0.0695522	0.161192	-4.63075	AIF1	Adventitial FBs
0.0796191	-9.09641	1.87677	0.0705174	0.162332	-4.64133	CD79A	Adventitial FBs
-0.0781387	-7.94981	-1.8709	0.0713534	0.163161	-4.65111	OAS2	Adventitial FBs
-0.0502516	-6.38686	-1.86638	0.0719254	0.16338	-4.65835	FCER1G	Adventitial FBs
-0.0703689	-9.298	-1.85853	0.0731436	0.165054	-4.67167	EREG	Adventitial FBs
-0.0576043	-7.29293	-1.84286	0.0754661	0.169182	-4.69754	BCL2	Adventitial FBs
-0.0478622	-6.60593	-1.83419	0.0766812	0.170167	-4.71146	CDKN2A	Adventitial FBs
-0.090686	-9.82843	-1.8334	0.0768976	0.170167	-4.71307	CCNA1	Adventitial FBs
-0.0324128	-5.67484	-1.82602	0.0778971	0.171274	-4.72472	AXL	Adventitial FBs
-0.0421231	-6.38263	-1.82181	0.0785497	0.171609	-4.73159	IDH1	Adventitial FBs
-0.0220707	-4.64992	-1.81629	0.0794121	0.172395	-4.74058	ATF4	Adventitial FBs
-0.0391346	-5.26321	-1.80602	0.0810396	0.174045	-4.75727	TGFB2	Adventitial FBs
-0.0371918	-7.30621	-1.8051	0.0811871	0.174045	-4.75877	SLC25A37	Adventitial FBs
0.0380783	-6.35671	1.79466	0.0828736	0.176557	-4.77565	HLA-DQA1	Adventitial FBs
-0.0533643	-8.96957	-1.78843	0.0840297	0.176884	-4.78606	TBXA2R	Adventitial FBs
-0.0452192	-6.53487	-1.78756	0.0840585	0.176884	-4.78714	MYC	Adventitial FBs
-0.0630949	-9.44432	-1.78313	0.0849062	0.177578	-4.79457	CDH26	Adventitial FBs
-0.0307293	-6.49031	-1.76132	0.088458	0.182991	-4.82902	EHMT1	Adventitial FBs
-0.0529364	-9.09385	-1.76151	0.0885615	0.182991	-4.82905	CD3G	Adventitial FBs
-0.0910666	-10.1146	-1.75437	0.0897979	0.184435	-4.84037	GLP1R	Adventitial FBs
-0.0612329	-9.03335	-1.7373	0.092814	0.189495	-4.86728	FCN1	Adventitial FBs
-0.0432067	-8.05834	-1.70544	0.0985547	0.200025	-4.91671	UQCRHL	Adventitial FBs
-0.0587638	-7.56544	-1.68791	0.102022	0.205845	-4.94392	SOX9	Adventitial FBs
-0.0429598	-8.20028	-1.67496	0.104452	0.208576	-4.96355	CEACAM6	Adventitial FBs
0.0522512	-7.7621	1.6748	0.104592	0.208576	-4.96397	HLA-DQB1	Adventitial FBs
-0.0603761	-8.80396	-1.66318	0.106914	0.211975	-4.98162	BANK1	Adventitial FBs
-0.0829771	-10.3042	-1.60316	0.119603	0.235769	-5.07122	IL11	Adventitial FBs
-0.0823606	-10.3225	-1.58686	0.123255	0.24158	-5.09507	TNF	Adventitial FBs
-0.0233553	-6.08769	-1.58277	0.124046	0.241749	-5.1009	NUTF2	Adventitial FBs
-0.0879686	-10.0389	-1.57504	0.125961	0.243322	-5.11225	TP73	Adventitial FBs
-0.0746851	-10.1645	-1.57369	0.126272	0.243322	-5.1142	FOXP3	Adventitial FBs
-0.0328834	-6.12184	-1.54962	0.131804	0.252563	-5.14871	LMAN1	Adventitial FBs
-0.0717511	-9.59684	-1.53946	0.134399	0.256104	-5.16328	NKG7	Adventitial FBs
0.0320897	-6.57638	1.52	0.139066	0.263533	-5.1907	SOX4	Adventitial FBs
-0.0557382	-8.48369	-1.49608	0.145304	0.273842	-5.22418	MARCO	Adventitial FBs
-0.0695971	-9.16627	-1.48904	0.147139	0.275786	-5.23392	MSLN	Adventitial FBs
-0.0633791	-9.48978	-1.4816	0.149098	0.277616	-5.24417	SOX2	Adventitial FBs
-0.0566642	-8.3695	-1.4792	0.149734	0.277616	-5.24746	S100A8	Adventitial FBs
-0.0617126	-9.64093	-1.46705	0.152992	0.281051	-5.2641	TP63	Adventitial FBs
-0.0270046	-5.42559	-1.46444	0.153561	0.281051	-5.26762	PDIA4	Adventitial FBs
-0.0393731	-7.48633	-1.46286	0.154045	0.281051	-5.26978	HMGA1	Adventitial FBs
-0.0318572	-8.24782	-1.45639	0.155756	0.282668	-5.27855	IL4R	Adventitial FBs
-0.0496315	-8.56367	-1.44528	0.158966	0.286976	-5.29358	CD69	Adventitial FBs
-0.0378072	-8.36571	-1.44166	0.159878	0.287112	-5.29843	SNAI1	Adventitial FBs
-0.0644144	-9.95106	-1.42463	0.164806	0.294419	-5.32122	CCL22	Adventitial FBs
-0.0320719	-5.63079	-1.41499	0.167451	0.297278	-5.33399	AKR1C1	Adventitial FBs
-0.0697522	-9.85322	-1.4131	0.16814	0.297278	-5.33649	KRT14	Adventitial FBs
-0.026397	-5.37283	-1.39499	0.173344	0.304092	-5.36027	PKM	Adventitial FBs
0.026109	-4.40331	1.39358	0.173767	0.304092	-5.36211	MEG3	Adventitial FBs
0.0385208	-6.91924	1.38707	0.175806	0.306098	-5.37058	HAS2	Adventitial FBs
0.0538149	-6.72013	1.3774	0.178798	0.309031	-5.3831	CTHRC1	Adventitial FBs
-0.0731275	-9.15891	-1.37578	0.179292	0.309031	-5.38518	LGR6	Adventitial FBs
-0.0711902	-10.0419	-1.36537	0.182505	0.312996	-5.39857	CTLA4	Adventitial FBs
-0.0446359	-8.69958	-1.34095	0.190217	0.324599	-5.42961	ISG20	Adventitial FBs
-0.053287	-9.15464	-1.3224	0.196241	0.333221	-5.45285	LTB	Adventitial FBs
-0.0495387	-9.06576	-1.30174	0.203125	0.34321	-5.47841	KLRB1	Adventitial FBs
-0.0475446	-8.75118	-1.28276	0.20961	0.352433	-5.50158	ATP2A3	Adventitial FBs
0.0344783	-5.0425	1.2625	0.21664	0.362475	-5.52599	ITGA3	Adventitial FBs
0.0840353	-6.92697	1.24177	0.224148	0.373023	-5.55056	SCGB1A1	Adventitial FBs
-0.027734	-6.92633	-1.23875	0.225119	0.373023	-5.55418	NHSL2	Adventitial FBs
-0.0276677	-6.4184	-1.23455	0.226659	0.37377	-5.55912	MS4A7	Adventitial FBs
0.0264272	-7.12042	1.22129	0.231563	0.379598	-5.57458	SEC11C	Adventitial FBs
-0.0432145	-8.82519	-1.21835	0.232789	0.379598	-5.57791	PDGFRA	Adventitial FBs
-0.0625658	-10.0848	-1.21641	0.233514	0.379598	-5.58015	DERL3	Adventitial FBs
0.0664659	-6.15903	1.20773	0.236787	0.381305	-5.59016	PLIN2	Adventitial FBs
0.0162243	-4.94281	1.20764	0.236695	0.381305	-5.59034	CD44	Adventitial FBs
-0.0316558	-8.04871	-1.20347	0.238316	0.381974	-5.5951	HAVCR2	Adventitial FBs
-0.023554	-5.93221	-1.19265	0.24243	0.386761	-5.60747	PDIA6	Adventitial FBs
-0.0221331	-5.16399	-1.18769	0.24435	0.388019	-5.61309	HSPA5	Adventitial FBs
-0.0562704	-9.71823	-1.17469	0.249558	0.394462	-5.62765	KRT5	Adventitial FBs
0.0178096	-5.79374	1.14354	0.261932	0.412123	-5.66221	WWTR1	Adventitial FBs
-0.0331357	-5.51096	-1.12557	0.269461	0.420106	-5.68161	MFAP5	Adventitial FBs
-0.0177249	-6.35377	-1.12453	0.26978	0.420106	-5.68284	NFKB1	Adventitial FBs
-0.0324694	-6.92515	-1.12263	0.27068	0.420106	-5.68479	CD14	Adventitial FBs
-0.0209481	-6.01694	-1.11444	0.274009	0.423357	-5.69365	UBE2J1	Adventitial FBs
-0.0271083	-5.41324	-1.10437	0.278296	0.426782	-5.70436	MGST1	Adventitial FBs
-0.025276	-6.26436	-1.10336	0.278715	0.426782	-5.70543	GNG11	Adventitial FBs
-0.0369794	-7.83718	-1.09542	0.282234	0.429586	-5.7137	TGFB3	Adventitial FBs
-0.017082	-4.58523	-1.09285	0.283229	0.429586	-5.7165	PDIA3	Adventitial FBs
-0.0281285	-8.49683	-1.09044	0.284304	0.429586	-5.71901	CREB3L4	Adventitial FBs
-0.0569654	-9.91388	-1.06555	0.295311	0.444262	-5.74471	TNFRSF13C	Adventitial FBs
-0.0389618	-7.29709	-1.05521	0.299932	0.449243	-5.75525	IFIT3	Adventitial FBs
0.0207428	-6.71394	1.03562	0.308723	0.4604	-5.77507	DNAJB9	Adventitial FBs
0.034771	-8.09186	1.02838	0.31217	0.463525	-5.78218	DIRAS3	Adventitial FBs
-0.0280628	-7.47286	-1.02044	0.315802	0.466897	-5.79006	BMP4	Adventitial FBs
-0.0128817	-4.38648	-1.00518	0.322915	0.475365	-5.80504	ITGAX	Adventitial FBs
-0.0452381	-9.00993	-0.995196	0.327771	0.480451	-5.81458	CD274	Adventitial FBs
-0.0224865	-5.8778	-0.988001	0.331118	0.483292	-5.82158	SNAI2	Adventitial FBs
-0.0210754	-5.96696	-0.96925	0.340233	0.489645	-5.83933	ICAM1	Adventitial FBs
0.0175417	-4.57072	0.964013	0.342808	0.489645	-5.84423	CCL21	Adventitial FBs
-0.024251	-8.3345	-0.963127	0.343262	0.489645	-5.84504	ACKR1	Adventitial FBs
-0.0145366	-5.16781	-0.962934	0.343341	0.489645	-5.84523	CTNNB1	Adventitial FBs
-0.0374736	-7.39553	-0.961904	0.343952	0.489645	-5.84609	FCGR3A	Adventitial FBs
-0.0180505	-6.07589	-0.961526	0.344036	0.489645	-5.84655	FAS	Adventitial FBs
-0.0448092	-9.58244	-0.952288	0.348724	0.492231	-5.85501	TNFRSF9	Adventitial FBs
-0.0185768	-5.88696	-0.952181	0.348676	0.492231	-5.85521	SPCS3	Adventitial FBs
-0.0145612	-6.19607	-0.94631	0.351612	0.494274	-5.86061	BMPR2	Adventitial FBs
0.0371136	-8.61864	0.936738	0.356534	0.499147	-5.86925	SCG2	Adventitial FBs
-0.039127	-9.43443	-0.928	0.360973	0.503308	-5.87715	IL1B	Adventitial FBs
0.0442419	-6.8775	0.923617	0.363213	0.504381	-5.88109	SCGB3A2	Adventitial FBs
-0.0215567	-4.22609	-0.914167	0.367977	0.508936	-5.88962	SOD2	Adventitial FBs
-0.0220936	-6.56494	-0.902631	0.373979	0.51516	-5.8998	AXIN2	Adventitial FBs
-0.0267096	-7.54821	-0.893558	0.378823	0.519746	-5.90763	WNT5A	Adventitial FBs
0.0314265	-6.188	0.890211	0.380588	0.520086	-5.91053	CCL2	Adventitial FBs
-0.0241726	-7.54617	-0.882461	0.384649	0.522846	-5.91727	TTC19	Adventitial FBs
-0.0482424	-10.1971	-0.880654	0.385656	0.522846	-5.91877	FOXJ1	Adventitial FBs
-0.0369656	-8.94411	-0.870754	0.390951	0.526729	-5.92721	WFDC2	Adventitial FBs
0.018882	-6.22498	0.869392	0.391591	0.526729	-5.92846	SSR3	Adventitial FBs
-0.0423633	-8.27025	-0.862664	0.395313	0.529658	-5.93404	DMBT1	Adventitial FBs
-0.024886	-6.42444	-0.845209	0.404828	0.539329	-5.94857	AKR1C2	Adventitial FBs
-0.0416013	-9.62422	-0.843667	0.405676	0.539329	-5.94984	CD27	Adventitial FBs
0.0464005	-9.22553	0.834706	0.410622	0.543797	-5.95718	MMP7	Adventitial FBs
0.0230139	-5.12201	0.807528	0.425842	0.561784	-5.97899	CD34	Adventitial FBs
-0.0295147	-8.05322	-0.752575	0.457696	0.601493	-6.02094	OAS3	Adventitial FBs
-0.0248368	-9.41144	-0.740995	0.464581	0.608211	-6.02942	S100A2	Adventitial FBs
-0.0162514	-6.76595	-0.732257	0.46974	0.610705	-6.03582	KRT8	Adventitial FBs
-0.0130791	-6.57078	-0.731747	0.470047	0.610705	-6.03619	CD4	Adventitial FBs
-0.0373994	-9.75768	-0.72468	0.474383	0.614013	-6.04116	MS4A1	Adventitial FBs
-0.0197542	-8.32019	-0.720851	0.476665	0.614647	-6.04391	CD2	Adventitial FBs
-0.0216316	-8.84037	-0.714193	0.480747	0.617409	-6.04857	ITGAE	Adventitial FBs
0.0234628	-4.16479	0.711469	0.482407	0.617409	-6.05048	CCN2	Adventitial FBs
-0.0322412	-9.37404	-0.707411	0.484887	0.618277	-6.0533	LTF	Adventitial FBs
0.0177656	-5.82418	0.695313	0.492268	0.625363	-6.06171	STAT1	Adventitial FBs
-0.0246728	-7.69945	-0.691259	0.494832	0.6263	-6.06441	IFIT2	Adventitial FBs
0.0205769	-8.09747	0.683253	0.499803	0.630266	-6.06982	PLVAP	Adventitial FBs
-0.0126803	-6.68579	-0.668321	0.50908	0.639613	-6.07982	LGALS1	Adventitial FBs
0.030068	-8.76249	0.650522	0.520413	0.651466	-6.09131	SPP1	Adventitial FBs
0.0212456	-7.55749	0.643054	0.525179	0.655042	-6.09607	IRF1	Adventitial FBs
-0.0164283	-7.41011	-0.62936	0.533934	0.663548	-6.10471	ATF6	Adventitial FBs
-0.0106914	-3.43096	-0.612016	0.545176	0.675073	-6.11535	SPARCL1	Adventitial FBs
-0.014063	-5.82904	-0.607854	0.547895	0.676001	-6.11785	SPCS2	Adventitial FBs
0.0184655	-8.47396	0.587239	0.561532	0.688098	-6.12995	CD86	Adventitial FBs
-0.0197529	-8.81267	-0.586966	0.561712	0.688098	-6.13011	DCTPP1	Adventitial FBs
0.00836415	-4.96168	0.572657	0.571179	0.695184	-6.13837	XBP1	Adventitial FBs
-0.0211883	-9.02272	-0.572186	0.571551	0.695184	-6.13858	WT1	Adventitial FBs
-0.0174738	-8.34354	-0.565602	0.575961	0.698073	-6.14228	CD3E	Adventitial FBs
-0.0130672	-5.43493	-0.561265	0.57882	0.699067	-6.14475	PDGFRB	Adventitial FBs
-0.0238072	-9.25881	-0.557891	0.581147	0.699416	-6.14656	CD3D	Adventitial FBs
-0.0101512	-5.80015	-0.554172	0.583602	0.699682	-6.14866	SELENOS	Adventitial FBs
-0.0198313	-9.30309	-0.551522	0.585449	0.699682	-6.15006	GZMK	Adventitial FBs
0.0177847	-6.32095	0.540598	0.592862	0.705137	-6.15596	HLA-DRA	Adventitial FBs
-0.00742642	-2.34684	-0.538667	0.594124	0.705137	-6.15705	VIM	Adventitial FBs
0.0133737	-8.0032	0.525621	0.603056	0.71327	-6.16391	PLPP5	Adventitial FBs
-0.0108145	-6.83071	-0.51693	0.609026	0.716163	-6.1684	MANF	Adventitial FBs
0.0162034	-8.52911	0.516058	0.609678	0.716163	-6.1688	CD28	Adventitial FBs
-0.0179306	-8.77657	-0.510931	0.613219	0.717864	-6.17141	IL2RA	Adventitial FBs
-0.0211951	-9.24859	-0.503381	0.618452	0.721527	-6.1752	KRT15	Adventitial FBs
-0.0172367	-8.98349	-0.494012	0.624973	0.726663	-6.17983	GZMA	Adventitial FBs
0.0187809	-8.3115	0.483206	0.632533	0.732969	-6.18507	PIM2	Adventitial FBs
-0.0217673	-8.67138	-0.453534	0.653498	0.754713	-6.19886	FCGBP	Adventitial FBs
0.0157306	-6.71698	0.431998	0.668898	0.767598	-6.20833	ATF3	Adventitial FBs
0.0140663	-5.87507	0.431675	0.669131	0.767598	-6.20847	RSPO3	Adventitial FBs
-0.00787991	-6.34397	-0.418459	0.678616	0.775885	-6.21409	TGFB1	Adventitial FBs
-0.0157224	-7.59678	-0.41371	0.682093	0.777268	-6.21602	TRAC	Adventitial FBs
-0.0148552	-8.79794	-0.40435	0.688886	0.78103	-6.21982	AGR3	Adventitial FBs
-0.00781003	-6.79383	-0.400999	0.691286	0.78103	-6.22119	FKBP11	Adventitial FBs
-0.0206957	-8.72829	-0.399761	0.692225	0.78103	-6.22166	CXCL9	Adventitial FBs
-0.0109022	-8.19538	-0.364845	0.717842	0.805472	-6.23494	CXCR4	Adventitial FBs
-0.0143678	-9.33977	-0.363839	0.718585	0.805472	-6.2353	LCK	Adventitial FBs
-0.0122536	-8.91464	-0.356119	0.724297	0.809171	-6.23807	CD8A	Adventitial FBs
0.00683307	-7.22292	0.352965	0.726603	0.809171	-6.23921	PTPRC	Adventitial FBs
-0.0104382	-5.75927	-0.341054	0.735491	0.816419	-6.2433	HYOU1	Adventitial FBs
0.00592819	-6.52822	0.323728	0.748408	0.828078	-6.24905	PRDX4	Adventitial FBs
0.0118503	-5.83444	0.300917	0.765598	0.844374	-6.25613	PI16	Adventitial FBs
-0.0162426	-9.79718	-0.285631	0.777166	0.853295	-6.2606	C20orf85	Adventitial FBs
0.00493911	-3.02711	0.283623	0.778663	0.853295	-6.26119	DCN	Adventitial FBs
0.0154123	-9.11307	0.270562	0.788621	0.861455	-6.26478	MUC5B	Adventitial FBs
-0.00657241	-6.34526	-0.266534	0.791669	0.862039	-6.26587	UGDH	Adventitial FBs
-0.00331255	-5.57903	-0.250735	0.803742	0.864559	-6.26995	ITGAV	Adventitial FBs
-0.00414643	-3.76156	-0.249335	0.804814	0.864559	-6.2703	ITGB6	Adventitial FBs
0.00947305	-8.65992	0.248806	0.805243	0.864559	-6.27042	LEF1	Adventitial FBs
0.00620383	-8.13641	0.247568	0.806173	0.864559	-6.27073	KIT	Adventitial FBs
-0.00987564	-7.14037	-0.247053	0.806586	0.864559	-6.27085	IFIT1	Adventitial FBs
-0.00386046	-5.40537	-0.230685	0.819139	0.875279	-6.27476	HERPUD1	Adventitial FBs
-0.00672823	-7.17236	-0.22663	0.822282	0.875909	-6.27568	SLC25A4	Adventitial FBs
0.00407866	-6.91639	0.22227	0.825622	0.876744	-6.27666	UCHL3	Adventitial FBs
-0.00832979	-7.51964	-0.210394	0.834813	0.883768	-6.27922	FGF10	Adventitial FBs
-0.00340169	-5.84949	-0.188971	0.851398	0.898553	-6.2835	ZEB1	Adventitial FBs
-0.00829736	-9.19154	-0.173735	0.863266	0.908282	-6.28625	CXCL13	Adventitial FBs
-0.00483938	-8.09175	-0.15456	0.878226	0.921197	-6.2894	IL32	Adventitial FBs
-0.00464619	-8.80558	-0.1398	0.889773	0.930463	-6.29157	CCL5	Adventitial FBs
0.00284737	-5.92634	0.10967	0.91341	0.952279	-6.29532	VEGFA	Adventitial FBs
-0.00162617	-5.39375	-0.0923238	0.92706	0.96358	-6.29707	HIF1A	Adventitial FBs
0.00383763	-9.39715	0.0821355	0.935096	0.968997	-6.29796	KRT17	Adventitial FBs
0.00292138	-9.10611	0.0752524	0.940524	0.969776	-6.2985	CSPG4	Adventitial FBs
0.00247897	-7.41574	0.0695376	0.945033	0.969776	-6.29892	MRC1	Adventitial FBs
-0.00160531	-4.50363	-0.0669798	0.947046	0.969776	-6.29909	COL1A2	Adventitial FBs
0.00171834	-7.85491	0.0646004	0.948926	0.969776	-6.29925	BCL2L11	Adventitial FBs
0.00251671	-7.45576	0.0632644	0.949985	0.969776	-6.29933	TPSAB1	Adventitial FBs
0.0014916	-8.44921	0.0553973	0.956194	0.973218	-6.2998	CD52	Adventitial FBs
-0.0024492	-9.23286	-0.0470351	0.962804	0.974176	-6.30023	ELANE	Adventitial FBs
0.00222596	-8.57575	0.046864	0.962939	0.974176	-6.30024	HAS1	Adventitial FBs
0.000854015	-5.55962	0.043422	0.965655	0.974176	-6.30039	NUCB2	Adventitial FBs
-0.000228892	-6.93515	-0.0113298	0.991036	0.996848	-6.30127	MYDGF	Adventitial FBs
0.000113632	-6.32395	0.00574545	0.995454	0.998365	-6.30132	ERLEC1	Adventitial FBs
-1.29099e-05	-9.23344	-0.000371634	0.999706	0.999706	-6.30133	FCER1A	Adventitial FBs
-0.170877	-8.62521	-7.53025	2.96174e-08	5.44576e-06	9.03662	CA4	Alveolar FBs
-0.174425	-6.56984	-7.50559	3.17537e-08	5.44576e-06	8.96955	AGER	Alveolar FBs
0.236911	-7.7469	6.71219	2.51618e-07	2.87683e-05	6.95987	CXCL14	Alveolar FBs
-0.090808	-6.75457	-6.33301	6.5535e-07	5.04259e-05	6.02357	DUOX1	Alveolar FBs
-0.0919355	-5.20598	-6.29067	7.35071e-07	5.04259e-05	5.91194	PECAM1	Alveolar FBs
0.128258	-6.98452	6.23634	8.85256e-07	5.06071e-05	5.73509	APLNR	Alveolar FBs
0.280888	-5.89799	5.86801	2.4425e-06	0.000119682	4.74971	SFRP2	Alveolar FBs
-0.168148	-6.58674	-5.74095	3.45551e-06	0.000148155	4.4124	RTKN2	Alveolar FBs
-0.0921666	-7.34286	-5.54334	5.69939e-06	0.00021721	3.92095	WNT2	Alveolar FBs
0.18102	-8.9986	5.43961	7.8955e-06	0.000270816	3.60946	KRT17	Alveolar FBs
-0.103697	-5.3109	-5.28473	1.19478e-05	0.000372555	3.20564	TGFB2	Alveolar FBs
0.170459	-5.90351	5.24134	1.36257e-05	0.000389469	3.07972	PPARG	Alveolar FBs
0.106412	-9.32931	5.02285	2.46864e-05	0.000651342	2.50224	FCER1A	Alveolar FBs
-0.08121	-3.95557	-4.94675	2.97608e-05	0.000729139	2.31766	EPAS1	Alveolar FBs
0.0992263	-7.28258	4.88539	3.60332e-05	0.000811885	2.13575	CPA3	Alveolar FBs
-0.0713931	-6.88265	-4.85055	3.88581e-05	0.000811885	2.0595	ACTA2	Alveolar FBs
-0.0785305	-6.08179	-4.83795	4.02392e-05	0.000811885	2.02571	EGFR	Alveolar FBs
-0.0806672	-6.1489	-4.77937	4.7331e-05	0.000878687	1.86871	FGF2	Alveolar FBs
-0.118134	-8.42638	-4.77946	4.86736e-05	0.000878687	1.84613	CD274	Alveolar FBs
0.130311	-6.52648	4.70316	6.00549e-05	0.00102994	1.64297	GDF15	Alveolar FBs
0.128795	-6.23083	4.63268	7.29069e-05	0.00115359	1.4556	COL15A1	Alveolar FBs
0.153445	-8.50343	4.62731	7.39913e-05	0.00115359	1.44134	KRT15	Alveolar FBs
-0.0855125	-7.17544	-4.59305	8.01962e-05	0.00119597	1.36128	SOX9	Alveolar FBs
0.163854	-5.33175	4.54411	9.2999e-05	0.00132911	1.22062	POSTN	Alveolar FBs
-0.0761751	-8.30469	-4.49464	0.000103996	0.00142682	1.10864	CFTR	Alveolar FBs
-0.0589272	-6.12903	-4.44231	0.000120131	0.00158481	0.969632	CD68	Alveolar FBs
-0.0918446	-7.01046	-4.41534	0.000131525	0.00165287	0.885266	MUC5AC	Alveolar FBs
-0.0501195	-5.62567	-4.40011	0.000134928	0.00165287	0.857755	BMPR2	Alveolar FBs
-0.0877899	-6.4762	-4.38115	0.000144421	0.00170815	0.795151	KDR	Alveolar FBs
-0.124405	-6.27074	-4.34816	0.000159101	0.00181905	0.703136	IL7R	Alveolar FBs
-0.0834806	-6.30568	-4.31626	0.000172089	0.00185178	0.626014	SPRY2	Alveolar FBs
0.0889583	-9.59482	4.31574	0.000172761	0.00185178	0.622717	LTB	Alveolar FBs
-0.0448747	-6.08553	-4.29122	0.000181977	0.00186896	0.569927	LMAN1	Alveolar FBs
0.145226	-5.43471	4.29243	0.000185262	0.00186896	0.556665	SCGB3A2	Alveolar FBs
-0.115435	-7.97549	-4.23883	0.000214421	0.00208376	0.416136	SNCA	Alveolar FBs
-0.100674	-5.80995	-4.23157	0.000218704	0.00208376	0.397128	COL4A3	Alveolar FBs
0.142549	-7.0566	4.17465	0.000255339	0.00235996	0.248373	CTHRC1	Alveolar FBs
0.204572	-9.76665	4.16595	0.000261454	0.00235996	0.225655	KRT5	Alveolar FBs
0.154836	-7.97242	4.14623	0.000275838	0.00240589	0.174254	MMP7	Alveolar FBs
0.0614898	-6.03257	4.13292	0.000280571	0.00240589	0.154164	SOX4	Alveolar FBs
0.0720485	-7.37672	3.99805	0.000406892	0.003404	-0.200896	WFDC2	Alveolar FBs
0.0472728	-6.48129	3.96388	0.000444115	0.00362694	-0.285656	ITM2C	Alveolar FBs
-0.0687232	-6.32401	-3.91966	0.000501653	0.00400156	-0.401601	SFTA2	Alveolar FBs
-0.0544686	-7.40874	-3.88336	0.000551988	0.00423015	-0.493403	DDIT3	Alveolar FBs
-0.19059	-8.30457	-3.88282	0.000561738	0.00423015	-0.506658	SAA2	Alveolar FBs
-0.0452628	-6.10755	-3.8732	0.000567308	0.00423015	-0.519535	BCL2L1	Alveolar FBs
-0.0637703	-7.83424	-3.84128	0.000618173	0.00451135	-0.601461	BANK1	Alveolar FBs
0.0877697	-7.33673	3.80847	0.000685451	0.00489812	-0.696584	FAP	Alveolar FBs
-0.103817	-8.25399	-3.78728	0.000725343	0.00507045	-0.750505	MCEMP1	Alveolar FBs
0.0761704	-4.85097	3.77859	0.000739133	0.00507045	-0.769432	MEG3	Alveolar FBs
-0.136642	-6.44233	-3.76783	0.000763956	0.00513798	-0.799921	FCN3	Alveolar FBs
-0.0295209	-4.33275	-3.66489	0.000990626	0.00647749	-1.05034	RHOA	Alveolar FBs
-0.0379809	-7.29534	-3.66101	0.0010009	0.00647749	-1.06013	BAX	Alveolar FBs
0.0966803	-3.54519	3.58511	0.00123961	0.00787383	-1.25999	COL1A1	Alveolar FBs
-0.0362645	-6.55068	-3.50238	0.00152184	0.00949072	-1.45728	SLC25A4	Alveolar FBs
0.10909	-8.49689	3.48883	0.00159563	0.00977322	-1.49907	CXCL9	Alveolar FBs
0.113905	-10.9199	3.38728	0.00207803	0.0122994	-1.7485	FOXP3	Alveolar FBs
-0.0566936	-8.77835	-3.38067	0.00209128	0.0122994	-1.75734	CDK1	Alveolar FBs
0.108303	-7.9885	3.38035	0.00211564	0.0122994	-1.76541	PLVAP	Alveolar FBs
-0.0787338	-7.3721	-3.34098	0.00234212	0.0130968	-1.8612	AKR1C2	Alveolar FBs
0.122315	-7.04418	3.34093	0.00234246	0.0130968	-1.86134	HAS2	Alveolar FBs
0.181629	-8.98085	3.33683	0.00236735	0.0130968	-1.87129	MUC5B	Alveolar FBs
-0.120278	-10.387	-3.32428	0.00244511	0.0133122	-1.9017	WNT3A	Alveolar FBs
-0.0412218	-5.67244	-3.2946	0.00261279	0.0138756	-1.96681	EPCAM	Alveolar FBs
-0.0427861	-6.22571	-3.29213	0.00262948	0.0138756	-1.97279	EHMT1	Alveolar FBs
0.140551	-9.55703	3.27454	0.00277834	0.014439	-2.0218	CD79A	Alveolar FBs
0.126218	-12.0453	3.23751	0.00305436	0.0156365	-2.1107	LY6D	Alveolar FBs
-0.0491595	-5.29027	-3.1908	0.00340904	0.0171956	-2.21626	MGST1	Alveolar FBs
0.0734957	-8.35826	3.1574	0.00374421	0.0182897	-2.30142	TRAC	Alveolar FBs
-0.0324368	-6.80147	-3.15325	0.00375064	0.0182897	-2.30558	MYDGF	Alveolar FBs
-0.0647476	-6.49394	-3.15202	0.0037859	0.0182897	-2.31251	TGFB3	Alveolar FBs
0.101399	-9.114	3.13937	0.00391883	0.0186689	-2.34403	KRT14	Alveolar FBs
-0.0811416	-8.07869	-3.08642	0.00447781	0.0209093	-2.4685	CLDN5	Alveolar FBs
-0.0433332	-6.88315	-3.07717	0.00454585	0.0209093	-2.48502	ATG7	Alveolar FBs
0.161967	-10.519	3.07813	0.004572	0.0209093	-2.48791	C20orf85	Alveolar FBs
-0.0498065	-6.87486	-3.02002	0.00524623	0.0236771	-2.61836	CD14	Alveolar FBs
-0.0632982	-7.90293	-3.00632	0.00545974	0.0243207	-2.65365	C1QC	Alveolar FBs
0.0400797	-3.316	2.97848	0.00581836	0.0255688	-2.71448	LUM	Alveolar FBs
-0.0509865	-6.73222	-2.97368	0.00588903	0.0255688	-2.72564	NHSL2	Alveolar FBs
-0.0234963	-4.39156	-2.95882	0.00610947	0.0259382	-2.75975	ATF4	Alveolar FBs
-0.0680772	-8.12476	-2.9607	0.00612534	0.0259382	-2.75984	RAMP2	Alveolar FBs
0.0736032	-7.40474	2.9089	0.00695929	0.0285039	-2.87806	TPSAB1	Alveolar FBs
0.119801	-10.5488	2.90503	0.00702559	0.0285039	-2.88683	GLP1R	Alveolar FBs
-0.113197	-4.83357	-2.90375	0.00704774	0.0285039	-2.88974	PGC	Alveolar FBs
0.0561833	-3.1125	2.90171	0.00706364	0.0285039	-2.89273	COL3A1	Alveolar FBs
-0.040458	-5.69357	-2.89404	0.00716886	0.0285921	-2.90772	STAT6	Alveolar FBs
-0.0799668	-7.16932	-2.87066	0.00764256	0.030131	-2.96461	FABP4	Alveolar FBs
0.108976	-9.5031	2.83578	0.00832065	0.0324316	-3.04302	GZMK	Alveolar FBs
0.0500048	-5.86077	2.80265	0.00897495	0.0342998	-3.11432	HLA-DQA1	Alveolar FBs
-0.0216693	-6.0635	-2.80089	0.00899994	0.0342998	-3.11739	GSR	Alveolar FBs
0.102779	-10.2282	2.75412	0.010136	0.038205	-3.22449	FOXJ1	Alveolar FBs
-0.0729634	-8.38019	-2.72574	0.0108496	0.04045	-3.28686	MRC1	Alveolar FBs
0.0290655	-6.7967	2.71498	0.0110701	0.0408283	-3.30729	FKBP11	Alveolar FBs
-0.0435679	-7.62647	-2.67633	0.0121399	0.0442978	-3.39161	SLC1A3	Alveolar FBs
-0.0443397	-7.09035	-2.63799	0.0132957	0.0480046	-3.47454	SLC25A37	Alveolar FBs
-0.0586347	-7.42773	-2.62238	0.0138588	0.0490232	-3.51055	BCL2	Alveolar FBs
-0.0981511	-4.79749	-2.62026	0.013934	0.0490232	-3.51532	SFTPD	Alveolar FBs
0.0222181	-5.52937	2.6131	0.0141001	0.0490232	-3.52799	ITGAV	Alveolar FBs
-0.0363219	-6.5204	-2.61162	0.0141496	0.0490232	-3.53117	LPAR1	Alveolar FBs
0.0843876	-9.73525	2.60732	0.014364	0.0492687	-3.54298	SOX2	Alveolar FBs
-0.079292	-7.38704	-2.593	0.0148544	0.0504462	-3.57349	HMOX1	Alveolar FBs
-0.0581138	-9.64252	-2.58031	0.0152957	0.0514357	-3.60022	SLC7A11	Alveolar FBs
-0.0413976	-6.08915	-2.56748	0.0156926	0.052019	-3.62515	FCER1G	Alveolar FBs
0.0881827	-7.82024	2.56732	0.0157725	0.052019	-3.62792	HLA-DRA	Alveolar FBs
-0.0541927	-7.02159	-2.5513	0.0163531	0.0534201	-3.66114	MAL	Alveolar FBs
0.0533386	-6.91779	2.53582	0.0169518	0.0535279	-3.6937	AGR3	Alveolar FBs
0.0863425	-5.93355	2.53375	0.0170526	0.0535279	-3.69862	CCL2	Alveolar FBs
-0.0312969	-5.86594	-2.53126	0.0170741	0.0535279	-3.70154	SMAD4	Alveolar FBs
0.0390493	-3.27338	2.5305	0.0171042	0.0535279	-3.70313	FN1	Alveolar FBs
0.0886514	-11.7101	2.52946	0.0172227	0.0535279	-3.7076	PDCD1	Alveolar FBs
-0.0556996	-7.6798	-2.52681	0.0173224	0.0535279	-3.71296	BCL2L11	Alveolar FBs
-0.0520858	-6.4736	-2.51865	0.0176367	0.0540125	-3.72958	AKR1C1	Alveolar FBs
-0.0363326	-7.83473	-2.5098	0.0179447	0.0544692	-3.74648	UQCRHL	Alveolar FBs
-0.0374341	-6.73282	-2.50411	0.0181823	0.0547064	-3.75835	LGALS1	Alveolar FBs
-0.0268496	-7.00121	-2.47801	0.0193094	0.0575924	-3.81258	GCLM	Alveolar FBs
-0.0964077	-9.74121	-2.47226	0.0196483	0.0580981	-3.82654	RACGAP1	Alveolar FBs
0.0709746	-6.94973	2.46721	0.0198772	0.0582496	-3.83697	HLA-DQB1	Alveolar FBs
-0.0388332	-6.77202	-2.46185	0.0200392	0.0582496	-3.84598	CDKN2A	Alveolar FBs
0.0522166	-9.03363	2.43791	0.0212327	0.0612001	-3.8967	CD28	Alveolar FBs
0.0793172	-6.33145	2.41565	0.0223551	0.0638983	-3.94256	PLIN2	Alveolar FBs
-0.0410773	-7.85097	-2.40527	0.0227997	0.0646305	-3.96184	IL4R	Alveolar FBs
-0.0560969	-5.7122	-2.38835	0.0237785	0.0661506	-3.99786	HIST1H1C	Alveolar FBs
0.116808	-7.46121	2.38691	0.0238557	0.0661506	-4.00077	SCGB1A1	Alveolar FBs
0.091557	-11.9968	2.38582	0.0239145	0.0661506	-4.00297	VPREB3	Alveolar FBs
0.0784686	-11.2189	2.36848	0.0248664	0.0682333	-4.03787	ERN2	Alveolar FBs
0.0476649	-9.41841	2.36192	0.0252083	0.0686227	-4.05054	LCK	Alveolar FBs
0.0251247	-4.11839	2.34144	0.0263258	0.0711003	-4.09034	CCL21	Alveolar FBs
-0.106717	-3.9002	-2.32947	0.0271345	0.0721483	-4.11574	SFTPC	Alveolar FBs
-0.0317261	-6.95962	-2.32797	0.0271309	0.0721483	-4.11717	TTC19	Alveolar FBs
-0.053909	-7.79444	-2.32178	0.0276037	0.0722754	-4.13101	CD52	Alveolar FBs
-0.0209272	-4.86157	-2.32028	0.0276002	0.0722754	-4.13243	YAP1	Alveolar FBs
-0.069144	-6.8434	-2.31189	0.0282171	0.0727631	-4.15056	S100A9	Alveolar FBs
0.0738092	-8.87049	2.30659	0.0285511	0.0727631	-4.16102	S100A2	Alveolar FBs
-0.0341097	-6.19385	-2.30522	0.0285412	0.0727631	-4.16223	MS4A7	Alveolar FBs
-0.0291921	-5.67476	-2.30369	0.0286386	0.0727631	-4.16526	SPCS3	Alveolar FBs
-0.0615131	-9.71808	-2.28466	0.0299714	0.0749328	-4.20413	ABCC2	Alveolar FBs
0.070264	-10.1148	2.28381	0.0300277	0.0749328	-4.2058	TP73	Alveolar FBs
0.0586648	-8.91035	2.282	0.0301479	0.0749328	-4.20934	CCL5	Alveolar FBs
0.0893104	-11.5377	2.27163	0.0308452	0.0760574	-4.22961	TERT	Alveolar FBs
-0.0648114	-8.57304	-2.26871	0.0310438	0.0760574	-4.2353	HEY1	Alveolar FBs
0.0875485	-11.1229	2.24312	0.0328375	0.0798812	-4.285	DEFB1	Alveolar FBs
-0.0276994	-6.22035	-2.22214	0.0342739	0.0827884	-4.32422	TOP1	Alveolar FBs
0.021969	-6.3192	2.18567	0.0371024	0.0889939	-4.39401	PRDX4	Alveolar FBs
0.0763782	-8.61911	2.1706	0.0384394	0.0915606	-4.42372	CSPG4	Alveolar FBs
0.0520356	-8.5736	2.14304	0.0407827	0.0964721	-4.47557	KRT6A	Alveolar FBs
-0.0358701	-7.28603	-2.08083	0.0464374	0.109096	-4.59005	ATF6	Alveolar FBs
-0.0204528	-5.17939	-2.05351	0.0491835	0.114762	-4.63994	PKM	Alveolar FBs
0.0518018	-9.44374	2.0477	0.049904	0.115656	-4.6513	CD3D	Alveolar FBs
-0.0280621	-5.88903	-2.04116	0.0504732	0.11619	-4.66234	PDIA6	Alveolar FBs
0.0776975	-11.5497	2.03896	0.0508245	0.116219	-4.66712	FOXI1	Alveolar FBs
0.0538592	-10.0817	2.03007	0.0517759	0.11761	-4.68315	IL11	Alveolar FBs
-0.0255489	-4.88854	-2.01824	0.0529458	0.119476	-4.70365	CST3	Alveolar FBs
-0.0276107	-6.06929	-2.00242	0.0547147	0.122508	-4.73197	VEGFA	Alveolar FBs
-0.0191488	-4.09731	-1.99987	0.0550037	0.122508	-4.7365	ITGAX	Alveolar FBs
0.0758209	-9.98014	1.95855	0.0600158	0.132809	-4.81023	CCL22	Alveolar FBs
-0.0241859	-6.15424	-1.95193	0.0607099	0.133484	-4.8212	ITGB1	Alveolar FBs
-0.0651316	-6.67808	-1.91934	0.0650032	0.142013	-4.87844	S100A8	Alveolar FBs
0.0649603	-10.4862	1.90087	0.0674744	0.146479	-4.9102	MS4A1	Alveolar FBs
0.0444697	-4.12008	1.87017	0.0717621	0.154808	-4.96246	COL1A2	Alveolar FBs
0.0400085	-9.33096	1.86628	0.0722924	0.154977	-4.96893	CCNB2	Alveolar FBs
0.0306818	-9.16898	1.85918	0.0732241	0.155999	-4.98055	CD3G	Alveolar FBs
-0.0592493	-10.3673	-1.84067	0.0761024	0.16113	-5.01207	RETN	Alveolar FBs
-0.0566715	-9.96614	-1.81347	0.0803021	0.168979	-5.05726	TREM2	Alveolar FBs
-0.0330772	-6.15804	-1.80353	0.0817987	0.171079	-5.07339	IDH1	Alveolar FBs
0.0334617	-8.39844	1.77851	0.0859192	0.178608	-5.11437	CD2	Alveolar FBs
-0.0307001	-8.11215	-1.75794	0.0893769	0.184676	-5.14757	ITGAM	Alveolar FBs
-0.0241367	-6.30638	-1.74496	0.0916336	0.188205	-5.16842	AIF1	Alveolar FBs
-0.0222262	-7.73653	-1.7173	0.0966377	0.197302	-5.21245	CRELD2	Alveolar FBs
0.0577442	-8.74252	1.70723	0.0986528	0.200224	-5.22861	LGR6	Alveolar FBs
-0.0164075	-5.94128	-1.6898	0.101842	0.203986	-5.2557	ERLEC1	Alveolar FBs
-0.0470325	-9.59579	-1.6886	0.102209	0.203986	-5.25779	CGA	Alveolar FBs
-0.0212992	-5.37748	-1.68692	0.1024	0.203986	-5.26019	HERPUD1	Alveolar FBs
-0.0535733	-10.0579	-1.68512	0.102885	0.203986	-5.26321	IGLL1	Alveolar FBs
0.0648037	-10.9369	1.66785	0.106297	0.209441	-5.29	HAS1	Alveolar FBs
0.0154088	-4.70493	1.66334	0.107068	0.209441	-5.29675	XBP1	Alveolar FBs
0.0481739	-9.13964	1.66203	0.107468	0.209441	-5.29897	EREG	Alveolar FBs
0.0533831	-10.4741	1.65194	0.109522	0.210834	-5.31445	CD79B	Alveolar FBs
-0.0469086	-8.69596	-1.64957	0.110011	0.210834	-5.31809	CD8A	Alveolar FBs
0.0524706	-9.39269	1.64949	0.110027	0.210834	-5.31821	IL2RA	Alveolar FBs
-0.0323452	-6.00947	-1.60974	0.118436	0.225687	-5.37839	AXIN2	Alveolar FBs
-0.0174221	-6.17433	-1.57989	0.12503	0.236935	-5.42272	NFKB1	Alveolar FBs
-0.0144406	-5.82105	-1.56638	0.128159	0.241531	-5.4426	WWTR1	Alveolar FBs
-0.026556	-7.76978	-1.56079	0.129472	0.241784	-5.45079	HES1	Alveolar FBs
0.0729627	-10.183	1.56039	0.129703	0.241784	-5.45148	ELANE	Alveolar FBs
-0.0496152	-4.57884	-1.55255	0.131564	0.243927	-5.4629	NAPSA	Alveolar FBs
0.0177088	-6.00634	1.54265	0.133809	0.245966	-5.47718	TGFB1	Alveolar FBs
-0.0562038	-7.27041	-1.54045	0.13448	0.245966	-5.48045	IFIT1	Alveolar FBs
0.05687	-10.2277	1.53908	0.134815	0.245966	-5.48244	PI16	Alveolar FBs
-0.0150763	-2.97712	-1.53261	0.136261	0.247288	-5.49168	ITGB6	Alveolar FBs
0.0521695	-9.66062	1.51762	0.140126	0.252964	-5.51325	TP63	Alveolar FBs
0.0365867	-5.44642	1.51468	0.140866	0.252968	-5.51743	STAT1	Alveolar FBs
-0.0188372	-6.91709	-1.49636	0.145415	0.259778	-5.54334	ANKRD28	Alveolar FBs
-0.0335492	-3.94933	-1.48303	0.149029	0.264854	-5.56212	CCN2	Alveolar FBs
-0.022736	-7.41395	-1.47399	0.151309	0.267521	-5.57471	EMG1	Alveolar FBs
-0.0396086	-8.04775	-1.46193	0.1547	0.272113	-5.59148	MARCO	Alveolar FBs
-0.0153274	-6.07365	-1.45269	0.157096	0.274918	-5.60419	CD4	Alveolar FBs
-0.0446911	-6.84096	-1.44352	0.159776	0.275049	-5.61678	IFIT3	Alveolar FBs
-0.0203772	-4.46218	-1.44311	0.159755	0.275049	-5.61732	SOD2	Alveolar FBs
-0.0196267	-6.04319	-1.44179	0.160126	0.275049	-5.61914	FAS	Alveolar FBs
0.0309369	-5.40276	1.44126	0.160378	0.275049	-5.61988	KRT8	Alveolar FBs
0.0589728	-10.3814	1.431	0.163302	0.27867	-5.63383	CCR7	Alveolar FBs
-0.0200119	-4.98083	-1.41554	0.167613	0.284609	-5.65473	ELN	Alveolar FBs
0.034939	-8.6028	1.40775	0.170019	0.287273	-5.66517	CD3E	Alveolar FBs
0.0304383	-9.62146	1.39052	0.175117	0.294437	-5.6881	IL1B	Alveolar FBs
0.0491956	-5.66979	1.38592	0.17652	0.294505	-5.69418	DMBT1	Alveolar FBs
-0.0516307	-5.54582	-1.3833	0.177312	0.294505	-5.69763	SFRP4	Alveolar FBs
0.0185269	-6.89021	1.38148	0.177733	0.294505	-5.70006	MANF	Alveolar FBs
-0.0405292	-7.22014	-1.35912	0.184767	0.304687	-5.72926	GKN2	Alveolar FBs
-0.0280756	-8.02113	-1.34467	0.189298	0.310666	-5.74793	SLC2A1	Alveolar FBs
-0.0265738	-3.56313	-1.33915	0.191066	0.312075	-5.75502	SPARCL1	Alveolar FBs
-0.0211084	-4.74882	-1.32569	0.195341	0.317545	-5.77222	RNASE1	Alveolar FBs
0.0435847	-10.5718	1.3189	0.197701	0.319866	-5.78077	CTLA4	Alveolar FBs
0.0453576	-10.0063	1.30652	0.20182	0.324997	-5.79635	CCL18	Alveolar FBs
0.0501286	-9.03191	1.30017	0.203958	0.326504	-5.80429	SCG2	Alveolar FBs
-0.0249737	-7.33158	-1.29795	0.20466	0.326504	-5.80709	LYZ	Alveolar FBs
-0.0520644	-7.57485	-1.29096	0.207092	0.328257	-5.81575	S100A12	Alveolar FBs
0.0234109	-6.19349	1.289	0.207673	0.328257	-5.81822	CD34	Alveolar FBs
0.0241703	-8.72441	1.282	0.210104	0.330577	-5.82686	TBXA2R	Alveolar FBs
-0.024885	-7.91428	-1.25016	0.221372	0.346716	-5.86566	NOX4	Alveolar FBs
-0.0128559	-5.73078	-1.24473	0.223243	0.348056	-5.87223	UBE2J1	Alveolar FBs
0.0467321	-10.7115	1.24197	0.224369	0.348229	-5.87547	DERL3	Alveolar FBs
0.0196749	-6.31298	1.21497	0.234224	0.361887	-5.90758	SNAI2	Alveolar FBs
-0.017187	-7.90812	-1.21136	0.235583	0.361925	-5.91182	HAVCR2	Alveolar FBs
0.0318301	-9.62916	1.20963	0.236359	0.361925	-5.91377	TNFRSF9	Alveolar FBs
0.0268957	-8.39805	1.1997	0.240122	0.366053	-5.92534	DIRAS3	Alveolar FBs
-0.0396882	-9.47861	-1.17268	0.250632	0.380384	-5.9564	KLRC1	Alveolar FBs
-0.0354332	-10.7242	-1.15487	0.257736	0.389442	-5.97652	S100A7	Alveolar FBs
0.00949455	-2.50619	1.12586	0.269501	0.405433	-6.00879	VIM	Alveolar FBs
0.0406195	-10.6129	1.10735	0.277402	0.413957	-6.02884	FASLG	Alveolar FBs
0.0328847	-8.23221	1.10693	0.27758	0.413957	-6.02929	FCN1	Alveolar FBs
-0.0333081	-9.88192	-1.08484	0.287083	0.424308	-6.05291	GZMB	Alveolar FBs
0.041644	-11.3448	1.08052	0.288967	0.424308	-6.05748	IRF7	Alveolar FBs
-0.0242901	-8.28917	-1.08034	0.28904	0.424308	-6.05768	ISG20	Alveolar FBs
-0.0339875	-9.56591	-1.07938	0.28947	0.424308	-6.05869	NKG7	Alveolar FBs
-0.0112881	-5.70832	-1.06964	0.293646	0.428598	-6.06901	SPCS2	Alveolar FBs
0.0525616	-11.3666	1.04875	0.303103	0.440527	-6.09056	CXCR5	Alveolar FBs
-0.0151283	-6.44184	-1.02976	0.311676	0.447584	-6.11001	PCNA	Alveolar FBs
-0.0270526	-9.83411	-1.02931	0.311992	0.447584	-6.11036	UBE2S	Alveolar FBs
-0.0224608	-6.89597	-1.02926	0.311999	0.447584	-6.11042	FGF7	Alveolar FBs
0.0407676	-10.0042	1.02411	0.314398	0.447584	-6.1156	CD27	Alveolar FBs
-0.0434201	-10.1766	-1.02385	0.314519	0.447584	-6.11586	FGFBP2	Alveolar FBs
0.0330113	-6.60549	1.02112	0.315788	0.447584	-6.1186	ATF3	Alveolar FBs
0.0364114	-8.23487	1.0133	0.31944	0.450897	-6.1264	SPP1	Alveolar FBs
-0.0131148	-5.75294	-1.0004	0.32543	0.457469	-6.13926	AXL	Alveolar FBs
-0.0221011	-8.25987	-0.995272	0.32797	0.459159	-6.1442	PDGFRA	Alveolar FBs
-0.00896117	-4.44538	-0.985167	0.332729	0.463927	-6.15413	PDIA3	Alveolar FBs
-0.0132514	-6.56639	-0.971943	0.339155	0.469303	-6.16687	DNAJB9	Alveolar FBs
-0.0177341	-9.61031	-0.97055	0.33987	0.469303	-6.16816	WNT7B	Alveolar FBs
0.0159876	-7.2332	0.968809	0.340689	0.469303	-6.16986	GPR183	Alveolar FBs
0.0323608	-10.6066	0.964008	0.34315	0.470802	-6.17433	LAMP3	Alveolar FBs
0.0391046	-10.1399	0.951207	0.349496	0.476032	-6.18641	CD1C	Alveolar FBs
0.0362931	-10.4447	0.950723	0.349738	0.476032	-6.18686	TNF	Alveolar FBs
-0.0130254	-6.08159	-0.946744	0.351629	0.476715	-6.19069	NKX2-1	Alveolar FBs
0.00877417	-5.76254	0.918634	0.365901	0.494109	-6.21656	NUTF2	Alveolar FBs
0.0180778	-8.163	0.915968	0.367341	0.494109	-6.21891	CD86	Alveolar FBs
0.0305634	-8.1558	0.905662	0.372707	0.499369	-6.22816	ACKR1	Alveolar FBs
0.0232452	-8.86425	0.898894	0.376241	0.500327	-6.2342	GZMA	Alveolar FBs
-0.0169276	-7.97522	-0.898612	0.376339	0.500327	-6.2345	IL32	Alveolar FBs
0.0313126	-10.4241	0.885007	0.383558	0.507955	-6.24646	CCNA1	Alveolar FBs
0.0284337	-10.1171	0.871226	0.39091	0.5157	-6.25844	IL37	Alveolar FBs
0.0133923	-5.1035	0.848408	0.403192	0.529358	-6.27799	HIF1A	Alveolar FBs
-0.0173178	-8.3285	-0.84641	0.404349	0.529358	-6.2796	ATP2A3	Alveolar FBs
0.0173711	-5.78346	0.835732	0.410233	0.535018	-6.28852	ITGA3	Alveolar FBs
-0.0101971	-5.54882	-0.814725	0.421902	0.548153	-6.30581	HYOU1	Alveolar FBs
-0.0207711	-9.76842	-0.809794	0.424768	0.549794	-6.3097	LAG3	Alveolar FBs
-0.0155661	-4.91878	-0.767255	0.449216	0.579252	-6.34312	ICAM1	Alveolar FBs
-0.013435	-6.97622	-0.763262	0.451513	0.580033	-6.34621	HMGA1	Alveolar FBs
0.0175702	-8.22364	0.750948	0.458839	0.587246	-6.35544	KIT	Alveolar FBs
0.00706346	-4.1304	0.719088	0.477869	0.609327	-6.3789	DCN	Alveolar FBs
0.0298694	-10.288	0.703983	0.487155	0.618868	-6.38957	TNFRSF17	Alveolar FBs
-0.0274787	-10.1615	-0.696247	0.491913	0.620715	-6.39498	JCHAIN	Alveolar FBs
0.0179944	-9.18028	0.695736	0.492229	0.620715	-6.39534	CD247	Alveolar FBs
0.00719679	-5.27009	0.691119	0.495012	0.621938	-6.39862	HSPA5	Alveolar FBs
0.0197699	-9.10063	0.681549	0.501025	0.627195	-6.40512	CENPF	Alveolar FBs
0.00666094	-4.37113	0.667378	0.509832	0.6359	-6.41476	CD44	Alveolar FBs
-0.00699931	-5.27686	-0.655569	0.517293	0.642868	-6.42259	PDIA4	Alveolar FBs
0.023679	-10.5841	0.626643	0.53588	0.663563	-6.44112	CD1A	Alveolar FBs
0.0160188	-9.18283	0.618558	0.541119	0.667384	-6.44617	SPINK1	Alveolar FBs
-0.0221883	-9.657	-0.615885	0.542858	0.667384	-6.44783	LGR5	Alveolar FBs
0.0135555	-6.75724	0.609362	0.547107	0.670206	-6.45184	WNT5A	Alveolar FBs
-0.0060148	-6.43195	-0.600527	0.552842	0.673811	-6.45727	SEC11C	Alveolar FBs
0.0130049	-8.39998	0.598874	0.553979	0.673811	-6.45821	PIM2	Alveolar FBs
-0.0172505	-10.3654	-0.578007	0.567798	0.688164	-6.47055	IFNG	Alveolar FBs
-0.0179557	-10.5179	-0.575017	0.569792	0.688164	-6.47228	CHAC1	Alveolar FBs
-0.0204198	-10.7821	-0.567767	0.574639	0.691583	-6.47645	CD19	Alveolar FBs
-0.0182999	-10.1715	-0.557843	0.581307	0.697162	-6.48207	CHGB	Alveolar FBs
-0.00610898	-5.76228	-0.554595	0.583444	0.697287	-6.48394	NUCB2	Alveolar FBs
0.00595027	-6.68007	0.547274	0.588398	0.699428	-6.488	UCHL3	Alveolar FBs
-0.0106623	-8.141	-0.545974	0.589314	0.699428	-6.48869	CREB3L4	Alveolar FBs
0.00528103	-6.0727	0.537374	0.595129	0.701663	-6.49341	SSR3	Alveolar FBs
-0.00894751	-6.74291	-0.53714	0.595288	0.701663	-6.49354	PTPRC	Alveolar FBs
0.0155393	-9.90528	0.529921	0.600271	0.703501	-6.49737	MFAP5	Alveolar FBs
-0.0134839	-7.63074	-0.528929	0.60095	0.703501	-6.49789	IFIT2	Alveolar FBs
0.00807298	-3.9564	0.524326	0.604056	0.704732	-6.50039	PTGDS	Alveolar FBs
-0.00684974	-7.52057	-0.515922	0.609839	0.707464	-6.50479	LEF1	Alveolar FBs
-0.0179972	-10.0573	-0.515001	0.610523	0.707464	-6.50522	TNFRSF13C	Alveolar FBs
0.0163678	-7.60509	0.504974	0.61746	0.713093	-6.51038	OAS2	Alveolar FBs
-0.00818777	-8.76535	-0.496459	0.623331	0.717458	-6.51473	DCTPP1	Alveolar FBs
-0.00456293	-4.88783	-0.477784	0.636403	0.730054	-6.5239	CTNNB1	Alveolar FBs
0.0179766	-10.6535	0.448929	0.656878	0.75103	-6.53736	MMP12	Alveolar FBs
-0.00662615	-8.56749	-0.429997	0.670392	0.763935	-6.54581	LPAR2	Alveolar FBs
0.00919873	-5.46291	0.415145	0.681141	0.771867	-6.55212	KRT18	Alveolar FBs
-0.0118122	-7.939	-0.413907	0.682041	0.771867	-6.55264	OAS3	Alveolar FBs
-0.00957488	-8.29265	-0.411059	0.684104	0.771867	-6.55383	CEACAM6	Alveolar FBs
0.014119	-6.95315	0.393285	0.697035	0.783879	-6.56106	MSLN	Alveolar FBs
0.0074307	-8.31333	0.363124	0.719182	0.806142	-6.57262	SNAI1	Alveolar FBs
0.00755235	-8.72336	0.357425	0.723399	0.808227	-6.5747	WT1	Alveolar FBs
-0.00802874	-6.79797	-0.353935	0.72599	0.808489	-6.57595	FCGR3A	Alveolar FBs
0.00621204	-8.61765	0.330017	0.743785	0.825625	-6.58425	CDH26	Alveolar FBs
0.0125446	-10.7992	0.311881	0.757401	0.838028	-6.59014	TCL1A	Alveolar FBs
0.00592284	-6.71214	0.291679	0.772637	0.852137	-6.59633	MYC	Alveolar FBs
0.00497949	-6.37064	0.262754	0.794618	0.871555	-6.60447	GNG11	Alveolar FBs
-0.00395785	-5.92751	-0.261812	0.795326	0.871555	-6.60473	ZEB1	Alveolar FBs
-0.00909029	-7.67937	-0.257945	0.798302	0.872031	-6.60574	FGF10	Alveolar FBs
-0.00214537	-5.72522	-0.237687	0.813803	0.883799	-6.61085	SELENOS	Alveolar FBs
-0.00802237	-10.6273	-0.23716	0.814229	0.883799	-6.61096	MMP10	Alveolar FBs
0.00612848	-8.56301	0.22501	0.823577	0.891126	-6.61381	TOP2A	Alveolar FBs
0.0053026	-8.92724	0.202248	0.84116	0.907289	-6.61875	KLRB1	Alveolar FBs
0.007211	-10.4709	0.196047	0.845965	0.909611	-6.62001	BPIFA1	Alveolar FBs
-0.0032165	-6.8822	-0.17987	0.858516	0.918574	-6.6231	IRF1	Alveolar FBs
-0.00601148	-10.1893	-0.178418	0.859657	0.918574	-6.62336	CD8B	Alveolar FBs
-0.00444591	-9.71941	-0.148603	0.882913	0.937021	-6.62832	KLRG1	Alveolar FBs
-0.00546949	-9.74024	-0.148251	0.883189	0.937021	-6.62837	CALCA	Alveolar FBs
0.00494558	-10.1427	0.145787	0.885116	0.937021	-6.62874	AKR1B10	Alveolar FBs
0.00393032	-7.85016	0.139084	0.890362	0.939675	-6.62971	CXCR4	Alveolar FBs
0.00357432	-10.2684	0.120412	0.905002	0.952195	-6.63218	IL1A	Alveolar FBs
0.00395329	-10.3075	0.113763	0.910223	0.953676	-6.63297	GNLY	Alveolar FBs
0.0020189	-8.36474	0.111531	0.91197	0.953676	-6.63323	CD69	Alveolar FBs
-0.00253184	-6.92241	-0.106256	0.916124	0.955108	-6.63381	CEACAM5	Alveolar FBs
-0.00225258	-8.34038	-0.0856249	0.932363	0.969093	-6.63582	FCGBP	Alveolar FBs
0.00100209	-4.77861	0.0707466	0.944087	0.978314	-6.63701	PDGFRB	Alveolar FBs
0.00180337	-8.91672	0.0593097	0.953119	0.981163	-6.63776	MKI67	Alveolar FBs
-0.00235224	-10.7673	-0.0546895	0.956767	0.981163	-6.63803	ASCL1	Alveolar FBs
-0.00225621	-10.1335	-0.0538668	0.957417	0.981163	-6.63808	LILRA4	Alveolar FBs
-0.00102124	-7.57561	-0.0527733	0.958279	0.981163	-6.63814	BMP4	Alveolar FBs
-0.00170666	-9.23498	-0.045941	0.963678	0.983754	-6.63848	LTF	Alveolar FBs
0.00152094	-11.0199	0.0392253	0.968984	0.985334	-6.63877	PAEP	Alveolar FBs
-0.00140501	-9.68798	-0.0346443	0.972605	0.985334	-6.63894	APLN	Alveolar FBs
-0.000327457	-6.94536	-0.0330739	0.973843	0.985334	-6.639	UGDH	Alveolar FBs
0.000500691	-8.57191	0.0249579	0.980262	0.987148	-6.63924	ITGAE	Alveolar FBs
0.000486351	-8.43928	0.0205016	0.983786	0.987148	-6.63934	RSPO3	Alveolar FBs
0.000326728	-8.0836	0.0198875	0.98427	0.987148	-6.63935	PLPP5	Alveolar FBs
0.000207039	-9.49328	0.00648709	0.994869	0.994869	-6.63953	CXCL13	Alveolar FBs
-0.193947	-7.41697	-6.86876	1.75918e-07	6.03398e-05	7.32486	RTKN2	Arteriole
-0.198118	-7.69671	-6.50181	4.63231e-07	7.9444e-05	6.39352	AGER	Arteriole
-0.19752	-8.15372	-6.30504	7.82869e-07	8.95081e-05	5.88829	SFTA2	Arteriole
0.0651273	-4.41595	5.92326	2.07296e-06	0.000177756	4.94459	CD34	Arteriole
-0.181478	-7.86973	-5.7838	3.19348e-06	0.000200077	4.53376	COL4A3	Arteriole
-0.140706	-8.42313	-5.7261	3.73571e-06	0.000200077	4.38264	DUOX1	Arteriole
-0.170521	-6.83459	-5.69341	4.08321e-06	0.000200077	4.29693	SFTPD	Arteriole
0.193513	-6.86042	5.27916	1.26605e-05	0.000542821	3.20688	SFRP2	Arteriole
0.164985	-5.88721	5.1213	1.95163e-05	0.000625266	2.79036	PPARG	Arteriole
-0.164292	-6.28303	-5.10412	2.04581e-05	0.000625266	2.74501	IL7R	Arteriole
-0.105542	-8.86189	-5.09442	2.08769e-05	0.000625266	2.72466	BANK1	Arteriole
-0.136236	-8.94805	-5.05611	2.33381e-05	0.000625266	2.61831	MRC1	Arteriole
-0.168664	-5.8196	-5.05053	2.36981e-05	0.000625266	2.60359	SFTPC	Arteriole
-0.0773917	-6.60802	-4.89746	3.4864e-05	0.000835929	2.22748	CD68	Arteriole
0.0502169	-6.51009	4.88029	3.65567e-05	0.000835929	2.18194	PRDX4	Arteriole
-0.172591	-6.86116	-4.84304	4.18732e-05	0.000845008	2.05638	PGC	Arteriole
-0.142073	-8.89481	-4.84297	4.18809e-05	0.000845008	2.05621	MCEMP1	Arteriole
-0.0969111	-7.42761	-4.52508	9.97567e-05	0.00190092	1.22306	ACTA2	Arteriole
0.146425	-9.16754	4.47473	0.000114781	0.00200673	1.08915	CXCL14	Arteriole
-0.124969	-6.83286	-4.46342	0.000118381	0.00200673	1.05958	SFRP4	Arteriole
-0.0722248	-7.82824	-4.42547	0.000127931	0.00200673	0.980865	AKR1C2	Arteriole
-0.0511483	-7.07154	-4.42325	0.000128712	0.00200673	0.975045	GCLM	Arteriole
0.0824566	-5.75542	4.32824	0.000169083	0.00252154	0.716419	MYC	Arteriole
-0.0942982	-6.8754	-4.31138	0.000179142	0.00256023	0.6633	MGST1	Arteriole
-0.174925	-6.64517	-4.2745	0.000198029	0.00271696	0.567527	NAPSA	Arteriole
0.0872068	-6.64081	4.20576	0.000237728	0.00306423	0.392366	COL15A1	Arteriole
-0.112142	-7.24643	-4.20181	0.000241207	0.00306423	0.379211	EPCAM	Arteriole
-0.159617	-8.03711	-4.16901	0.000263617	0.00322931	0.294453	NKX2-1	Arteriole
-0.110538	-8.70608	-3.92537	0.000508139	0.00601005	-0.330261	CA4	Arteriole
-0.0465388	-6.14374	-3.83411	0.00063725	0.00728589	-0.548893	FGF2	Arteriole
0.149916	-9.6785	3.41412	0.00195661	0.0199619	-1.60377	CD79A	Arteriole
-0.065971	-7.40808	-3.41175	0.00195828	0.0199619	-1.60591	CD14	Arteriole
-0.0686503	-8.11012	-3.41127	0.00196543	0.0199619	-1.60872	CD52	Arteriole
0.0327433	-6.02059	3.40497	0.00197873	0.0199619	-1.61749	ELN	Arteriole
0.0704916	-6.56767	3.36582	0.00221296	0.0216871	-1.71963	APLNR	Arteriole
0.0319733	-5.5527	3.32298	0.00244622	0.0230001	-1.8161	NUTF2	Arteriole
0.0314706	-4.99311	3.3175	0.00248106	0.0230001	-1.82933	XBP1	Arteriole
-0.0863824	-8.19301	-3.2332	0.00311294	0.0280984	-2.03822	CEACAM5	Arteriole
-0.0541558	-6.78474	-3.21189	0.00325265	0.0286066	-2.08201	AIF1	Arteriole
-0.116453	-8.86483	-3.19792	0.00340467	0.0290363	-2.12172	GKN2	Arteriole
-0.0638009	-7.2615	-3.1894	0.00347082	0.0290363	-2.14031	TGFB2	Arteriole
-0.0553951	-4.87443	-3.13126	0.00399744	0.0326458	-2.27335	VEGFA	Arteriole
-0.0517018	-6.62516	-3.06535	0.00471094	0.037578	-2.42616	FCER1G	Arteriole
-0.0309567	-5.52717	-3.05348	0.00485218	0.037825	-2.45357	STAT6	Arteriole
0.0757597	-8.16654	3.03356	0.00514516	0.0387703	-2.50516	LEF1	Arteriole
0.0747497	-7.90451	3.02934	0.00519952	0.0387703	-2.51488	CPA3	Arteriole
-0.0630887	-8.36977	-3.00178	0.00556146	0.0405868	-2.57747	SNCA	Arteriole
-0.108072	-8.79048	-2.95544	0.00624344	0.0446146	-2.68391	MSLN	Arteriole
0.0382999	-6.73655	2.93697	0.00648187	0.0453731	-2.72101	ITM2C	Arteriole
-0.0609066	-8.48	-2.87209	0.00765246	0.0524958	-2.8715	NOX4	Arteriole
-0.0249566	-6.3934	-2.83095	0.00840381	0.0565198	-2.95958	ATG7	Arteriole
-0.0213267	-2.90999	-2.72466	0.0108604	0.0716366	-3.19388	PECAM1	Arteriole
-0.0445581	-8.66269	-2.71531	0.0111057	0.0718728	-3.21423	PDGFRA	Arteriole
-0.0492311	-7.14937	-2.66329	0.0126	0.0800332	-3.32811	AKR1C1	Arteriole
-0.0358013	-5.25606	-2.6345	0.0134551	0.0827714	-3.38854	CST3	Arteriole
-0.050501	-8.58195	-2.63397	0.0135137	0.0827714	-3.39133	WNT2	Arteriole
-0.0858281	-8.69431	-2.61487	0.0141712	0.0848955	-3.43339	LYZ	Arteriole
-0.08685	-5.13171	-2.60936	0.0143555	0.0848955	-3.44508	FCN3	Arteriole
0.0273205	-4.52318	2.58922	0.0149658	0.085212	-3.48481	HIF1A	Arteriole
0.0383298	-7.93187	2.58492	0.0151173	0.085212	-3.49391	DCTPP1	Arteriole
0.0606217	-3.75116	2.5862	0.0151543	0.085212	-3.49406	CCN2	Arteriole
-0.105715	-9.26881	-2.53375	0.0171182	0.093199	-3.60399	SAA2	Arteriole
0.0299809	-6.45557	2.53176	0.0171097	0.093199	-3.60553	UCHL3	Arteriole
-0.0842675	-10.2563	-2.50798	0.0181667	0.0973619	-3.65747	IL1A	Arteriole
0.0894683	-5.71688	2.5001	0.0184993	0.0976194	-3.67378	POSTN	Arteriole
-0.0386424	-6.46384	-2.46897	0.0197737	0.102763	-3.73548	EGFR	Arteriole
-0.0583459	-7.55704	-2.39031	0.0237496	0.121584	-3.89732	BMP4	Arteriole
0.0669009	-8.65121	2.30859	0.0285069	0.143792	-4.05945	PIM2	Arteriole
0.0739502	-7.2268	2.28401	0.0300983	0.146975	-4.10747	CSPG4	Arteriole
-0.0616907	-8.33163	-2.2806	0.0303251	0.146975	-4.1141	C1QC	Arteriole
0.0719601	-6.8456	2.27772	0.0305181	0.146975	-4.1197	MEG3	Arteriole
0.0221866	-2.12459	2.27112	0.0308518	0.146975	-4.13095	VIM	Arteriole
-0.0543949	-6.95927	-2.25573	0.0320286	0.150362	-4.16229	S100A8	Arteriole
-0.0493643	-6.75389	-2.24616	0.0327069	0.150362	-4.18074	MS4A7	Arteriole
-0.0637044	-8.67442	-2.24377	0.0328781	0.150362	-4.18534	SOX9	Arteriole
-0.0714296	-7.9224	-2.23199	0.0337348	0.151266	-4.20795	HMOX1	Arteriole
0.0813219	-8.86572	2.22897	0.0339576	0.151266	-4.21374	GLP1R	Arteriole
-0.0243906	-4.3973	-2.21784	0.0346713	0.152465	-4.23359	RNASE1	Arteriole
-0.0547004	-7.02921	-2.20987	0.0353974	0.153687	-4.25019	S100A9	Arteriole
0.0671155	-5.19819	2.188	0.0371133	0.159123	-4.29166	COL1A1	Arteriole
-0.0571259	-8.58177	-2.14918	0.0403436	0.170838	-4.36455	WNT5A	Arteriole
-0.0738646	-8.02184	-2.14129	0.0410305	0.17106	-4.37926	S100A12	Arteriole
-0.0269836	-2.46099	-2.1314	0.0417794	0.17106	-4.39649	EPAS1	Arteriole
-0.0456199	-6.26373	-2.1314	0.0418923	0.17106	-4.39751	KRT18	Arteriole
-0.0558324	-6.868	-2.12567	0.0424199	0.171177	-4.40824	FABP4	Arteriole
0.0280059	-7.09064	2.11752	0.0430347	0.171638	-4.42221	FKBP11	Arteriole
0.0557617	-9.99087	2.10741	0.0440978	0.173857	-4.44194	KRT17	Arteriole
0.0196255	-6.15011	2.09284	0.0453491	0.176758	-4.46764	TTC19	Arteriole
-0.0513165	-7.91363	-2.08568	0.0461713	0.177941	-4.48177	CD274	Arteriole
0.110704	-7.41035	2.07733	0.0469906	0.179086	-4.497	SCGB1A1	Arteriole
0.0318693	-5.26727	2.06697	0.0478937	0.180522	-4.51486	GNG11	Arteriole
-0.0533733	-9.52379	-2.05728	0.0490112	0.182726	-4.53337	SPINK1	Arteriole
-0.0749606	-9.36613	-2.03541	0.0513025	0.188331	-4.57276	MKI67	Arteriole
0.0292905	-4.46496	2.03127	0.0516126	0.188331	-4.5793	CCL21	Arteriole
-0.0490252	-8.94524	-2.00469	0.0546804	0.197425	-4.62756	TOP2A	Arteriole
-0.0793686	-10.7312	-1.9931	0.0560054	0.200103	-4.64808	RETN	Arteriole
0.0641941	-7.83618	1.9792	0.0576301	0.203785	-4.67255	HLA-DRA	Arteriole
0.0318511	-3.30741	1.96408	0.0593054	0.207569	-4.69831	ITGB6	Arteriole
-0.0603953	-9.31698	-1.94676	0.0615849	0.21337	-4.72919	DIRAS3	Arteriole
-0.0179146	-5.81511	-1.86173	0.0729462	0.250206	-4.87373	EHMT1	Arteriole
-0.0275893	-5.40689	-1.84612	0.075247	0.255542	-4.89983	PDGFRB	Arteriole
0.019194	-4.90532	1.80653	0.0813675	0.272413	-4.96529	PDIA4	Arteriole
0.0156314	-3.74296	1.80381	0.0818034	0.272413	-4.96975	ITGAX	Arteriole
0.0590229	-8.20411	1.79576	0.0832541	0.274578	-4.98332	TPSAB1	Arteriole
-0.0215332	-5.52258	-1.77095	0.0872255	0.284748	-5.02316	BCL2L1	Arteriole
0.0271302	-6.07019	1.76642	0.0879978	0.284748	-5.03047	SOX4	Arteriole
0.0426708	-5.24317	1.75946	0.0893447	0.285459	-5.04202	STAT1	Arteriole
-0.0611988	-10.6857	-1.75636	0.089882	0.285459	-5.04699	HAS1	Arteriole
-0.0202271	-5.85792	-1.73187	0.09407	0.296019	-5.08567	CDKN2A	Arteriole
0.0201999	-6.66273	1.69212	0.101491	0.314017	-5.14808	ANKRD28	Arteriole
0.0638319	-6.83907	1.69224	0.101621	0.314017	-5.14815	SCGB3A2	Arteriole
0.0648542	-6.06044	1.68151	0.103706	0.315523	-5.16479	CCL2	Arteriole
-0.0395272	-8.78192	-1.68028	0.103948	0.315523	-5.16669	SLC1A3	Arteriole
-0.0554205	-10.0823	-1.66717	0.106548	0.318084	-5.18688	RACGAP1	Arteriole
0.0893092	-9.60758	1.65838	0.108322	0.318084	-5.20035	MUC5B	Arteriole
-0.061305	-8.42863	-1.65774	0.108454	0.318084	-5.20134	MARCO	Arteriole
-0.0266669	-6.82248	-1.65648	0.108555	0.318084	-5.20303	AXIN2	Arteriole
-0.0456518	-10.0736	-1.65097	0.109838	0.318084	-5.21166	IFNG	Arteriole
0.0368922	-7.14394	1.64299	0.111488	0.318084	-5.22379	ITGA3	Arteriole
0.0740742	-10.5878	1.64125	0.111851	0.318084	-5.22643	C20orf85	Arteriole
-0.0631791	-9.54683	-1.63638	0.112873	0.318084	-5.23381	CFTR	Arteriole
0.036231	-5.68231	1.6335	0.11348	0.318084	-5.23816	PLVAP	Arteriole
0.0567185	-7.56201	1.63073	0.114065	0.318084	-5.24233	RSPO3	Arteriole
0.055933	-9.71915	1.60042	0.120648	0.331058	-5.28768	KRT15	Arteriole
0.0225821	-7.74225	1.6	0.120588	0.331058	-5.28816	PLPP5	Arteriole
-0.0323612	-4.17933	-1.59011	0.122925	0.333032	-5.30292	HERPUD1	Arteriole
0.0209361	-6.31857	1.58375	0.124245	0.333032	-5.31219	MANF	Arteriole
0.0217514	-4.85633	1.5836	0.12428	0.333032	-5.31241	HSPA5	Arteriole
-0.0571997	-10.1122	-1.5793	0.125418	0.333476	-5.31887	CD8B	Arteriole
0.0469983	-7.78391	1.56152	0.129552	0.341818	-5.34485	GDF15	Arteriole
0.0157334	-5.8802	1.54173	0.134131	0.351199	-5.37339	NFKB1	Arteriole
0.0378312	-8.71908	1.53263	0.136508	0.353415	-5.38654	CD3E	Arteriole
0.0146747	-4.97577	1.52886	0.137284	0.353415	-5.39185	UBE2J1	Arteriole
0.048895	-9.30635	1.52631	0.138069	0.353415	-5.39558	CD28	Arteriole
-0.0372363	-8.80838	-1.51785	0.140182	0.355897	-5.40762	CDK1	Arteriole
-0.0264476	-7.20964	-1.51252	0.141396	0.355897	-5.41512	PTPRC	Arteriole
0.0422959	-8.36689	1.50641	0.143081	0.355897	-5.42382	TRAC	Arteriole
0.0124707	-4.16571	1.50539	0.143189	0.355897	-5.4252	PDIA3	Arteriole
0.0458377	-7.89416	1.47929	0.150146	0.363634	-5.4618	CTHRC1	Arteriole
0.0271571	-7.26055	1.47497	0.151205	0.363634	-5.46777	SLC2A1	Arteriole
-0.0455646	-9.97708	-1.47224	0.152029	0.363634	-5.47158	CHGB	Arteriole
0.0237995	-7.13471	1.47211	0.15191	0.363634	-5.47171	SNAI2	Arteriole
0.0228552	-7.4446	1.47102	0.152202	0.363634	-5.47322	TGFB3	Arteriole
-0.0185343	-7.71624	-1.46858	0.152858	0.363634	-5.47659	DDIT3	Arteriole
0.0543513	-6.98649	1.46216	0.154752	0.363634	-5.48549	PLIN2	Arteriole
0.0166531	-7.16147	1.45978	0.155246	0.363634	-5.48872	EMG1	Arteriole
0.047664	-9.73995	1.45816	0.155843	0.363634	-5.49098	GZMK	Arteriole
0.013163	-5.68425	1.42438	0.165156	0.382761	-5.53688	SELENOS	Arteriole
0.0263985	-8.28663	1.40875	0.169755	0.38854	-5.5578	TBXA2R	Arteriole
-0.043756	-7.38588	-1.40623	0.170578	0.38854	-5.56116	FCGR3A	Arteriole
-0.0141444	-6.59601	-1.40111	0.171938	0.38854	-5.56797	ATF6	Arteriole
-0.033635	-11.0754	-1.4008	0.172181	0.38854	-5.56837	TERT	Arteriole
-0.0330325	-8.68843	-1.39094	0.175119	0.392588	-5.5814	CD86	Arteriole
-0.0373852	-5.33461	-1.38435	0.177106	0.394464	-5.59007	HIST1H1C	Arteriole
-0.0535392	-10.5876	-1.37122	0.181119	0.400798	-5.60723	MMP12	Arteriole
0.0226788	-7.54203	1.36321	0.183455	0.401637	-5.61766	BCL2L11	Arteriole
-0.0176864	-7.11982	-1.36197	0.183839	0.401637	-5.61927	BAX	Arteriole
-0.046145	-9.54781	-1.3505	0.187593	0.404791	-5.63402	EREG	Arteriole
-0.0146141	-5.80343	-1.34751	0.188393	0.404791	-5.63789	ITGB1	Arteriole
-0.0256333	-7.74575	-1.3464	0.188824	0.404791	-5.6393	HES1	Arteriole
-0.0291408	-7.92873	-1.32586	0.195524	0.413992	-5.66541	LPAR1	Arteriole
0.0173355	-5.3923	1.32539	0.19553	0.413992	-5.66605	HYOU1	Arteriole
-0.0167559	-5.87427	-1.31679	0.198361	0.415229	-5.67688	RAMP2	Arteriole
0.0510615	-10.2219	1.31671	0.198535	0.415229	-5.67694	KRT5	Arteriole
-0.0546152	-7.72834	-1.313	0.199765	0.415268	-5.68159	DMBT1	Arteriole
-0.0135036	-6.52827	-1.30537	0.202169	0.417734	-5.69118	SLC25A4	Arteriole
-0.0238619	-7.22966	-1.29995	0.204054	0.418326	-5.6979	IL32	Arteriole
-0.0242246	-6.4231	-1.29439	0.205949	0.418326	-5.70479	IL4R	Arteriole
0.0254924	-4.59544	1.29401	0.206114	0.418326	-5.70526	FN1	Arteriole
0.0348171	-8.53932	1.27476	0.212797	0.428338	-5.72888	FAP	Arteriole
-0.0452144	-9.11348	-1.26999	0.214466	0.428338	-5.73469	KLRB1	Arteriole
0.0350013	-6.61898	1.26523	0.216142	0.428338	-5.74047	ATF3	Arteriole
-0.0216982	-8.26826	-1.25139	0.220946	0.428338	-5.75724	BCL2	Arteriole
0.0455321	-7.10993	1.2504	0.221429	0.428338	-5.75837	SNAI1	Arteriole
-0.0201027	-7.22455	-1.24568	0.222988	0.428338	-5.76409	FAS	Arteriole
0.0327166	-4.62793	1.2446	0.223521	0.428338	-5.7653	COL3A1	Arteriole
0.0384036	-8.52203	1.24348	0.223929	0.428338	-5.76665	PI16	Arteriole
-0.0542234	-10.4041	-1.2434	0.223958	0.428338	-5.76674	AKR1B10	Arteriole
-0.0638097	-10.5296	-1.24298	0.224108	0.428338	-5.76723	IL37	Arteriole
-0.0101529	-3.93005	-1.23901	0.225411	0.428338	-5.77205	RHOA	Arteriole
-0.0423719	-7.33342	-1.2361	0.226616	0.428338	-5.77543	IFIT2	Arteriole
0.0371141	-9.15218	1.23429	0.227282	0.428338	-5.77758	MMP7	Arteriole
-0.0429233	-9.88431	-1.21655	0.23386	0.436609	-5.79848	IGLL1	Arteriole
-0.0206927	-6.36428	-1.21525	0.234216	0.436609	-5.80009	IDH1	Arteriole
-0.0443791	-10.4851	-1.20102	0.239731	0.444474	-5.81655	LAMP3	Arteriole
-0.0198688	-7.09769	-1.19063	0.243587	0.448902	-5.82862	SPRY2	Arteriole
-0.0388325	-9.79307	-1.18801	0.244736	0.448902	-5.83153	FGFBP2	Arteriole
0.0295636	-9.64919	1.1797	0.247973	0.45242	-5.84102	CD3D	Arteriole
-0.0458483	-9.40551	-1.17428	0.250104	0.452986	-5.84719	CGA	Arteriole
-0.0431395	-10.2346	-1.17219	0.250925	0.452986	-5.84955	TNFRSF13C	Arteriole
-0.0244352	-9.92713	-1.16612	0.253315	0.454907	-5.85643	LAG3	Arteriole
-0.0236914	-8.87475	-1.15363	0.25831	0.46146	-5.87043	ITGAE	Arteriole
0.0353006	-10.3058	1.12127	0.271631	0.482743	-5.90606	CD1C	Arteriole
-0.0338117	-8.79284	-1.11486	0.274319	0.485008	-5.91301	FCN1	Arteriole
-0.0405983	-10.6456	-1.10159	0.279951	0.492426	-5.92728	TREM2	Arteriole
-0.0408993	-10.2976	-1.09765	0.281642	0.492874	-5.9315	BPIFA1	Arteriole
-0.0404766	-10.448	-1.08464	0.287264	0.500159	-5.94528	DERL3	Arteriole
-0.0114584	-6.73919	-1.05978	0.29811	0.516423	-5.97134	UGDH	Arteriole
-0.0289389	-6.74341	-1.05325	0.301168	0.518492	-5.97796	HMGA1	Arteriole
-0.0119544	-6.56654	-1.0504	0.302328	0.518492	-5.98099	LGALS1	Arteriole
-0.0265472	-8.63825	-1.02339	0.314823	0.537236	-6.00821	LTF	Arteriole
0.0163595	-8.24393	1.01166	0.320183	0.543677	-6.01999	CREB3L4	Arteriole
-0.0429985	-10.5297	-0.999831	0.325893	0.550647	-6.0315	CCL18	Arteriole
-0.0273863	-9.88842	-0.991166	0.330032	0.550752	-6.03995	CHAC1	Arteriole
0.037382	-7.39614	0.98872	0.331207	0.550752	-6.04232	HLA-DQB1	Arteriole
-0.0281491	-8.80596	-0.986924	0.332071	0.550752	-6.04405	WFDC2	Arteriole
0.0133092	-3.57324	0.983457	0.333629	0.550752	-6.04752	COL1A2	Arteriole
-0.0307557	-10.471	-0.982962	0.333984	0.550752	-6.04788	ASCL1	Arteriole
0.0205748	-6.37804	0.974389	0.338133	0.553168	-6.05611	HLA-DQA1	Arteriole
-0.0358653	-9.90559	-0.973307	0.338675	0.553168	-6.05713	GNLY	Arteriole
0.0270559	-8.2186	0.953379	0.348498	0.560907	-6.07596	SLC7A11	Arteriole
-0.00677619	-4.31066	-0.953064	0.348543	0.560907	-6.07637	ATF4	Arteriole
-0.0253511	-8.29389	-0.952455	0.348958	0.560907	-6.07682	ITGAM	Arteriole
-0.0178558	-3.24826	-0.950337	0.349953	0.560907	-6.07886	SPARCL1	Arteriole
-0.0308434	-9.45037	-0.929942	0.360292	0.574792	-6.09764	WT1	Arteriole
0.0340405	-10.5952	0.921551	0.364579	0.578937	-6.10528	FOXP3	Arteriole
0.0168203	-4.7932	0.916274	0.367227	0.580456	-6.11011	LUM	Arteriole
-0.0318055	-11.0726	-0.906651	0.372272	0.584646	-6.11868	FOXI1	Arteriole
0.0226853	-9.57328	0.903969	0.373669	0.584646	-6.12107	CDH26	Arteriole
-0.0403132	-10.0534	-0.901433	0.374992	0.584646	-6.12332	CALCA	Arteriole
0.0334773	-10.3215	0.875745	0.388566	0.603069	-6.14582	MS4A1	Arteriole
0.0313362	-9.28613	0.868483	0.39246	0.606368	-6.15207	CXCL13	Arteriole
0.0257948	-9.24683	0.848161	0.403489	0.620613	-6.16929	CD79B	Arteriole
0.0290224	-10.5557	0.834621	0.410945	0.628195	-6.18056	TNF	Arteriole
-0.0169701	-6.21777	-0.832534	0.412081	0.628195	-6.1823	KRT8	Arteriole
-0.0177197	-7.88221	-0.819998	0.419088	0.635859	-6.19253	GPR183	Arteriole
-0.0309272	-9.67716	-0.813977	0.422477	0.635859	-6.19739	IL2RA	Arteriole
0.0092699	-5.13435	0.812986	0.422942	0.635859	-6.1983	CD44	Arteriole
0.0217513	-9.50907	0.81035	0.424524	0.635859	-6.20031	UBE2S	Arteriole
0.00766347	-4.91267	0.804156	0.42794	0.638189	-6.20537	ITGAV	Arteriole
-0.0267092	-9.62011	-0.795926	0.432723	0.642529	-6.21179	KLRC1	Arteriole
-0.0216315	-10.7892	-0.790008	0.436115	0.644774	-6.21644	FOXJ1	Arteriole
0.0236466	-10.3297	0.77588	0.444277	0.654022	-6.22741	LGR5	Arteriole
-0.0261764	-10.0011	-0.751154	0.458782	0.672488	-6.24615	LILRA4	Arteriole
-0.0274899	-11.1328	-0.743631	0.46325	0.676148	-6.25174	PDCD1	Arteriole
-0.0337834	-10.12	-0.725833	0.473922	0.688793	-6.26474	APLN	Arteriole
0.0201177	-6.85184	0.709477	0.483853	0.695014	-6.27643	OAS3	Arteriole
-0.0280898	-10.1122	-0.708503	0.484448	0.695014	-6.27711	JCHAIN	Arteriole
-0.028452	-10.6827	-0.707057	0.485333	0.695014	-6.27813	ELANE	Arteriole
0.0240523	-9.7258	0.705464	0.486307	0.695014	-6.27925	CD247	Arteriole
-0.0234581	-9.38071	-0.6962	0.492001	0.700234	-6.28572	SCG2	Arteriole
0.017319	-9.16456	0.669427	0.508666	0.719156	-6.30395	LPAR2	Arteriole
0.00991023	-7.51439	0.667998	0.50949	0.719156	-6.30498	CRELD2	Arteriole
-0.00789486	-6.323	-0.650087	0.520824	0.730751	-6.31676	AXL	Arteriole
-0.0230717	-9.75104	-0.648409	0.521965	0.730751	-6.31777	GZMB	Arteriole
0.00707006	-5.74252	0.642944	0.525382	0.731594	-6.32137	SEC11C	Arteriole
-0.0256676	-10.5192	-0.640789	0.526833	0.731594	-6.32268	WNT3A	Arteriole
-0.00914174	-5.17915	-0.626541	0.535929	0.73873	-6.33177	ZEB1	Arteriole
0.0140091	-9.32744	0.61968	0.540442	0.73873	-6.33597	LCK	Arteriole
0.0157435	-6.0822	0.618978	0.540898	0.73873	-6.33641	FGF7	Arteriole
-0.014526	-7.73137	-0.616395	0.542577	0.73873	-6.338	ISG20	Arteriole
-0.0210367	-10.2662	-0.613771	0.544286	0.73873	-6.33962	CCR7	Arteriole
0.0213146	-10.4307	0.612837	0.544894	0.73873	-6.34019	IRF7	Arteriole
0.00548483	-4.37537	0.607925	0.548034	0.740062	-6.34326	CTNNB1	Arteriole
-0.0101524	-5.93697	-0.601943	0.551955	0.742434	-6.34688	IRF1	Arteriole
-0.0200541	-9.99459	-0.567225	0.575048	0.770475	-6.36713	SOX2	Arteriole
-0.0179103	-8.33768	-0.561879	0.578636	0.771691	-6.37016	AGR3	Arteriole
0.0169518	-9.42951	0.559175	0.580456	0.771691	-6.37168	FCER1A	Arteriole
-0.0110918	-4.49718	-0.551435	0.585664	0.773717	-6.376	PTGDS	Arteriole
-0.0187608	-10.3746	-0.550234	0.586491	0.773717	-6.37665	CTLA4	Arteriole
0.0170476	-7.51634	0.535472	0.596521	0.77779	-6.38469	HAS2	Arteriole
0.0177696	-9.1249	0.533174	0.59809	0.77779	-6.38592	CCL5	Arteriole
-0.0176872	-9.29059	-0.532356	0.598649	0.77779	-6.38636	KRT6A	Arteriole
0.00569932	-6.32667	0.532372	0.59858	0.77779	-6.38641	PCNA	Arteriole
-0.00824057	-4.87314	-0.526906	0.602321	0.779609	-6.38931	SOD2	Arteriole
-0.0105192	-5.44475	-0.517045	0.609144	0.785475	-6.39443	CLDN5	Arteriole
-0.018346	-10.5592	-0.507726	0.615593	0.790818	-6.39922	MMP10	Arteriole
0.019348	-8.78955	0.497863	0.622441	0.796158	-6.4042	FGF10	Arteriole
-0.0201358	-9.87922	-0.493372	0.62557	0.796158	-6.40644	CCNB2	Arteriole
-0.0059653	-4.44722	-0.491657	0.626714	0.796158	-6.40734	BMPR2	Arteriole
-0.021418	-10.3713	-0.484822	0.631547	0.798557	-6.41064	FASLG	Arteriole
0.0159647	-10.4958	0.48238	0.633258	0.798557	-6.41183	CD19	Arteriole
-0.0129343	-9.05401	-0.475421	0.638148	0.801776	-6.41518	GZMA	Arteriole
-0.00508622	-7.03243	-0.467961	0.643359	0.803202	-6.41876	SLC25A37	Arteriole
0.00400148	-4.87357	0.4671	0.643967	0.803202	-6.41917	YAP1	Arteriole
-0.0155508	-9.45574	-0.460628	0.648597	0.806047	-6.42214	NKG7	Arteriole
-0.00945023	-6.54047	-0.455721	0.652072	0.807439	-6.42441	MUC5AC	Arteriole
0.0149354	-9.97059	0.449411	0.65657	0.810084	-6.42728	CD27	Arteriole
0.0162749	-9.47049	0.425858	0.673444	0.824692	-6.43766	CENPF	Arteriole
0.00363479	-5.48557	0.42427	0.674543	0.824692	-6.43838	SPCS2	Arteriole
-0.0177316	-6.70233	-0.42198	0.676239	0.824692	-6.43931	IFIT1	Arteriole
-0.00674338	-5.02243	-0.419442	0.678027	0.824692	-6.44043	ICAM1	Arteriole
0.0038737	-5.49714	0.412035	0.683385	0.828272	-6.44353	PDIA6	Arteriole
0.0148623	-10.3296	0.405745	0.687992	0.830919	-6.44608	TP73	Arteriole
0.0134429	-9.90505	0.397973	0.693646	0.83481	-6.44923	TNFRSF17	Arteriole
0.0150382	-8.26776	0.387327	0.701421	0.835087	-6.45344	CXCR4	Arteriole
-0.0133402	-9.70975	-0.379638	0.707058	0.835087	-6.45642	ABCC2	Arteriole
0.004134	-5.1716	0.373049	0.711862	0.835087	-6.45895	SPCS3	Arteriole
-0.0121344	-10.8214	-0.371448	0.71308	0.835087	-6.45952	DEFB1	Arteriole
0.0114306	-9.14059	0.371065	0.713362	0.835087	-6.45966	CD3G	Arteriole
-0.00983208	-8.35603	-0.370038	0.714118	0.835087	-6.46005	HAVCR2	Arteriole
0.00740591	-8.64593	0.367462	0.716009	0.835087	-6.46101	KIT	Arteriole
-0.0119334	-9.20448	-0.367251	0.716173	0.835087	-6.46108	FCGBP	Arteriole
-0.00358288	-6.16782	-0.364877	0.717887	0.835087	-6.46199	GSR	Arteriole
0.0062982	-7.73982	0.364427	0.718224	0.835087	-6.46215	MAL	Arteriole
-0.0126423	-9.61717	-0.346831	0.731293	0.845477	-6.46844	IL1B	Arteriole
0.0127433	-10.628	0.345759	0.732089	0.845477	-6.46882	S100A7	Arteriole
-0.00524478	-7.91808	-0.337565	0.738156	0.849251	-6.47167	UQCRHL	Arteriole
0.00891629	-8.5258	0.334656	0.740361	0.849251	-6.47263	CD2	Arteriole
0.00322005	-6.15194	0.329496	0.744181	0.849251	-6.47438	ERLEC1	Arteriole
0.00355593	-5.18329	0.328053	0.745261	0.849251	-6.47486	TGFB1	Arteriole
0.00861123	-8.88385	0.32245	0.74949	0.851242	-6.47668	CD8A	Arteriole
-0.0119344	-11.1721	-0.312188	0.757194	0.857153	-6.47997	VPREB3	Arteriole
0.00361849	-6.76118	0.303134	0.763981	0.857973	-6.4828	CD4	Arteriole
-0.00530356	-4.87041	-0.301372	0.765316	0.857973	-6.48334	HEY1	Arteriole
0.0101629	-9.46452	0.298313	0.767651	0.857973	-6.48425	S100A2	Arteriole
0.0126954	-8.68909	0.297952	0.767924	0.857973	-6.48436	SPP1	Arteriole
-0.00860042	-10.8217	-0.267053	0.791372	0.879154	-6.49318	IL11	Arteriole
0.012284	-8.66756	0.265801	0.792326	0.879154	-6.49352	CXCL9	Arteriole
-0.0089666	-6.11995	-0.262858	0.79457	0.879154	-6.49431	IFIT3	Arteriole
0.00613913	-9.69356	0.216547	0.83012	0.915534	-6.50554	LTB	Arteriole
-0.00596846	-11.308	-0.193639	0.847847	0.932088	-6.51029	LY6D	Arteriole
0.00664762	-10.1353	0.189408	0.851129	0.932707	-6.51111	TP63	Arteriole
-0.00550558	-9.61435	-0.173002	0.863886	0.943671	-6.51412	TNFRSF9	Arteriole
-0.00472092	-10.9064	-0.166268	0.869132	0.946388	-6.51528	ERN2	Arteriole
-0.00214369	-5.35187	-0.153413	0.87915	0.954008	-6.51737	DCN	Arteriole
0.00663259	-10.0738	0.150179	0.881692	0.954008	-6.51786	CCL22	Arteriole
-0.00471838	-10.3671	-0.139684	0.889902	0.957214	-6.5194	TCL1A	Arteriole
0.00136983	-6.10838	0.130089	0.897407	0.957214	-6.52071	SSR3	Arteriole
0.0044041	-9.00875	0.129082	0.898209	0.957214	-6.52084	CEACAM6	Arteriole
0.0030718	-5.99988	0.127078	0.89978	0.957214	-6.5211	ATP2A3	Arteriole
-0.00468525	-10.5486	-0.126448	0.900274	0.957214	-6.52118	PAEP	Arteriole
0.00166321	-6.11326	0.124997	0.9014	0.957214	-6.52137	NHSL2	Arteriole
-0.00120465	-4.81655	-0.121355	0.904259	0.957286	-6.52183	WWTR1	Arteriole
0.00520191	-8.98987	0.104961	0.91715	0.965784	-6.5237	MFAP5	Arteriole
-0.00103135	-5.07962	-0.101536	0.919833	0.965784	-6.52406	PKM	Arteriole
-0.00362333	-11.0121	-0.100405	0.920733	0.965784	-6.52418	CXCR5	Arteriole
-0.00298048	-10.468	-0.0841378	0.933541	0.968925	-6.5257	CD1A	Arteriole
0.000739612	-5.44576	0.0834592	0.934068	0.968925	-6.52576	NUCB2	Arteriole
-0.00246552	-8.44869	-0.0809416	0.93606	0.968925	-6.52597	LGR6	Arteriole
-0.00334402	-10.2179	-0.0759658	0.939983	0.968925	-6.52636	KRT14	Arteriole
0.00159674	-8.707	0.0746054	0.941055	0.968925	-6.52647	CD69	Arteriole
0.000622326	-5.83346	0.0630036	0.950202	0.968925	-6.52728	SMAD4	Arteriole
0.000634909	-6.34455	0.0625548	0.950556	0.968925	-6.5273	TOP1	Arteriole
0.00167428	-6.57269	0.0624476	0.950647	0.968925	-6.52731	OAS2	Arteriole
0.00221958	-10.7095	0.0598996	0.952658	0.968925	-6.52747	WNT7B	Arteriole
0.0019357	-9.65963	0.0578707	0.95426	0.968925	-6.52759	KLRG1	Arteriole
0.0023088	-10.2707	0.0563366	0.955471	0.968925	-6.52768	CCNA1	Arteriole
0.000602509	-6.73024	0.0536013	0.957625	0.968925	-6.52783	MYDGF	Arteriole
0.000602245	-6.80577	0.0499373	0.960519	0.968995	-6.52802	DNAJB9	Arteriole
-0.000336751	-5.6298	-0.0195141	0.984567	0.988983	-6.52909	KDR	Arteriole
-0.000410249	-6.25744	-0.014084	0.988862	0.988983	-6.52919	ACKR1	Arteriole
0.000127152	-5.92404	0.0139289	0.988983	0.988983	-6.52919	LMAN1	Arteriole
0.255344	-8.08486	6.41269	6.44952e-07	0.000221218	6.08477	CXCL14	AT1
-0.107121	-5.30296	-5.66195	4.56637e-06	0.000783133	4.22272	DUOX1	AT1
0.205006	-7.28736	5.31094	1.23283e-05	0.00132774	3.28321	SFRP2	AT1
-0.0828751	-7.41022	-5.10967	2.05634e-05	0.00132774	2.79272	DDIT3	AT1
-0.129865	-8.30148	-5.05442	2.46499e-05	0.00132774	2.62433	CA4	AT1
-0.0733045	-6.27059	-5.02051	2.62387e-05	0.00132774	2.5612	FGF2	AT1
0.269097	-7.25657	5.02084	2.70968e-05	0.00132774	2.53485	MMP7	AT1
0.246702	-8.2676	4.81239	4.77458e-05	0.00194849	1.99691	KRT17	AT1
0.191833	-10.037	4.78721	5.11266e-05	0.00194849	1.93197	CCL22	AT1
0.120499	-8.67482	4.68371	6.75317e-05	0.00231634	1.66751	WNT7B	AT1
0.17437	-5.27052	4.52181	0.000105061	0.00327598	1.24895	SCGB3A2	AT1
0.115636	-5.02779	4.45846	0.000124474	0.00355787	1.08804	COL1A1	AT1
-0.0969513	-4.11086	-4.33543	0.000172032	0.00431553	0.780283	EPAS1	AT1
-0.0557999	-5.52431	-4.26329	0.000206761	0.00431553	0.604541	BMPR2	AT1
-0.078082	-7.12638	-4.25711	0.000210248	0.00431553	0.588737	ACTA2	AT1
-0.100403	-5.29505	-4.25833	0.000212624	0.00431553	0.580615	PECAM1	AT1
0.0491295	-4.3167	4.24535	0.000217045	0.00431553	0.55868	XBP1	AT1
-0.0928738	-7.48799	-4.23368	0.000226471	0.00431553	0.520417	CDKN2A	AT1
-0.104364	-4.87146	-4.149	0.000286687	0.00492453	0.299187	SPARCL1	AT1
-0.0554782	-4.41806	-4.14174	0.000287145	0.00492453	0.294458	AGER	AT1
0.158776	-10.5106	4.05656	0.000368009	0.00601081	0.064025	FOXP3	AT1
0.178412	-11.1196	4.03606	0.000388738	0.00606078	0.0123819	VPREB3	AT1
0.150249	-8.54594	4.01775	0.000408229	0.00608793	-0.0337096	CCL18	AT1
0.0921981	-8.62865	3.96268	0.000470133	0.00665951	-0.16776	CD2	AT1
0.116274	-7.56235	3.95283	0.000485387	0.00665951	-0.196707	GDF15	AT1
-0.088222	-8.61164	-3.92452	0.000519043	0.00677198	-0.261414	WNT2	AT1
-0.101258	-6.99037	-3.91105	0.000541697	0.00677198	-0.300234	AKR1C2	AT1
-0.156797	-8.07646	-3.88136	0.000586947	0.00677198	-0.375388	S100A12	AT1
0.195292	-11.0286	3.87822	0.000591853	0.00677198	-0.383212	TERT	AT1
0.102766	-8.67971	3.87794	0.000592302	0.00677198	-0.383924	S100A2	AT1
0.1008	-8.68412	3.85509	0.000628456	0.00695356	-0.439867	DIRAS3	AT1
0.120928	-8.44257	3.83315	0.000666945	0.00714881	-0.49543	CXCL9	AT1
-0.103195	-7.11442	-3.80887	0.000711181	0.00739197	-0.555724	TGFB2	AT1
0.195765	-11.323	3.76082	0.00080735	0.00795562	-0.674719	LY6D	AT1
0.112052	-8.9365	3.75874	0.000811798	0.00795562	-0.679872	SPINK1	AT1
0.133259	-6.26308	3.68478	0.000986095	0.0093953	-0.862124	PLIN2	AT1
-0.11626	-7.07658	-3.66571	0.00103668	0.0096103	-0.908953	S100A8	AT1
0.145345	-9.94141	3.59936	0.00123309	0.0111302	-1.07121	CD79A	AT1
0.158145	-10.5714	3.50892	0.00156003	0.0134	-1.29074	FOXI1	AT1
-0.109035	-8.71694	-3.50827	0.00156268	0.0134	-1.29232	SNCA	AT1
0.14833	-10.5671	3.4612	0.00176503	0.014766	-1.40578	ERN2	AT1
-0.113838	-6.26266	-3.41198	0.00200373	0.0163638	-1.52382	IL7R	AT1
0.166361	-11.1914	3.38473	0.00214899	0.0167705	-1.58888	PDCD1	AT1
0.10229	-6.7188	3.38431	0.00215132	0.0167705	-1.58989	PPARG	AT1
-0.0398291	-4.28519	-3.36368	0.00224329	0.0169751	-1.63155	ATF4	AT1
0.0786113	-5.59648	3.35492	0.00231142	0.0169751	-1.65745	AGR3	AT1
-0.0946032	-4.04288	-3.35384	0.00232603	0.0169751	-1.66241	RTKN2	AT1
0.0849839	-7.76683	3.31307	0.00257857	0.0182715	-1.75831	CDH26	AT1
0.0453141	-3.14769	3.29861	0.00265042	0.0182715	-1.78622	ICAM1	AT1
-0.0458589	-5.26661	-3.29668	0.00266349	0.0182715	-1.79077	EGFR	AT1
0.0645133	-4.26246	3.28396	0.00275551	0.0185322	-1.82184	CD44	AT1
-0.0830141	-6.9166	-3.23715	0.00312724	0.0206277	-1.93696	S100A9	AT1
0.138812	-10.4881	3.2003	0.00343581	0.0222355	-2.02367	IRF7	AT1
0.118481	-9.96883	3.18911	0.00353403	0.0224477	-2.0497	CD27	AT1
-0.0817246	-5.56828	-3.1774	0.00363638	0.0226637	-2.07632	HIST1H1C	AT1
0.115112	-8.65266	3.17086	0.0037002	0.0226637	-2.09211	CSPG4	AT1
0.172023	-10.2068	3.16264	0.00377741	0.0227307	-2.11117	KRT5	AT1
-0.12803	-8.49484	-3.14778	0.00392089	0.0231873	-2.14555	SAA2	AT1
0.127057	-10.2536	3.1251	0.00415007	0.0241267	-2.1979	MMP12	AT1
0.0349785	-5.20198	3.09409	0.00444584	0.0252338	-2.26375	PDIA4	AT1
0.056838	-7.41286	3.09034	0.00448764	0.0252338	-2.27236	ITM2C	AT1
0.1016	-8.60925	3.07328	0.00472275	0.0261275	-2.31686	EREG	AT1
-0.0808169	-8.06804	-3.06106	0.00486839	0.0265057	-2.34478	RAMP2	AT1
0.0930222	-8.54814	3.03386	0.00520814	0.0279124	-2.40674	TRAC	AT1
0.07576	-7.476	2.97617	0.00600025	0.0316629	-2.53677	KRT6A	AT1
-0.0987609	-8.35726	-2.9638	0.00619014	0.0321049	-2.56505	MAL	AT1
-0.0795888	-6.04369	-2.9585	0.00627121	0.0321049	-2.57696	AKR1C1	AT1
0.118396	-10.3684	2.93476	0.00664676	0.033527	-2.63014	DERL3	AT1
0.0421548	-4.29078	2.92271	0.00679591	0.0337826	-2.65269	CCL21	AT1
0.174156	-10.2826	2.9134	0.0070028	0.0343137	-2.67781	C20orf85	AT1
-0.03346	-5.7781	-2.89119	0.00734028	0.0346584	-2.72299	SLC25A4	AT1
0.129347	-10.082	2.88738	0.00746082	0.0346584	-2.73563	TP73	AT1
0.062825	-4.68309	2.88041	0.00756279	0.0346584	-2.74907	COL3A1	AT1
0.0852607	-7.6603	2.88106	0.00757623	0.0346584	-2.74962	APLNR	AT1
-0.11997	-6.57518	-2.88095	0.00757836	0.0346584	-2.74988	FCN3	AT1
-0.0450426	-5.30128	-2.86438	0.00783534	0.0353621	-2.78246	HERPUD1	AT1
-0.0289656	-4.0281	-2.85881	0.00794225	0.0353791	-2.7948	RHOA	AT1
0.0853605	-9.48573	2.84286	0.00831095	0.0365469	-2.83393	FCER1A	AT1
0.0808228	-9.58203	2.82318	0.00871514	0.037818	-2.87712	LCK	AT1
0.101412	-9.49257	2.81819	0.00882053	0.037818	-2.88804	LTB	AT1
0.0855813	-7.06789	2.77894	0.00969246	0.0410434	-2.97363	HLA-DQB1	AT1
-0.0553861	-7.49655	-2.76833	0.00989089	0.0413729	-2.99374	ISG20	AT1
-0.0401289	-5.14972	-2.75981	0.0100843	0.0416358	-3.01163	BCL2L1	AT1
0.12043	-10.5267	2.75676	0.0102205	0.0416358	-3.02172	GLP1R	AT1
0.0526471	-7.73929	2.75034	0.0103179	0.0416358	-3.03229	PLPP5	AT1
0.0449825	-5.19586	2.73279	0.010757	0.0429027	-3.07007	ITGAV	AT1
0.0731918	-7.74648	2.72607	0.0109954	0.0433497	-3.08787	CTHRC1	AT1
0.11285	-7.4755	2.69977	0.011703	0.0456151	-3.14423	BMP4	AT1
-0.0799224	-8.05149	-2.68442	0.0121354	0.0462798	-3.17698	CLDN5	AT1
-0.0849002	-8.3506	-2.67983	0.0122677	0.0462798	-3.18677	NHSL2	AT1
0.127255	-10.4088	2.67946	0.0122783	0.0462798	-3.18754	DEFB1	AT1
0.0676366	-8.45418	2.65369	0.0130395	0.0486148	-3.24196	FCGBP	AT1
0.0614219	-8.47368	2.61865	0.0141392	0.0521479	-3.31522	FAP	AT1
0.0929581	-9.59483	2.59839	0.0148485	0.0541814	-3.35857	IL2RA	AT1
0.0912413	-9.34393	2.59158	0.0150855	0.0544668	-3.37278	SOX2	AT1
-0.045285	-6.90944	-2.5515	0.0164751	0.0588642	-3.45356	ELN	AT1
0.115855	-10.1439	2.52826	0.0174663	0.0615442	-3.50397	MS4A1	AT1
0.102143	-10.2483	2.52534	0.0175841	0.0615442	-3.50997	MMP10	AT1
0.0992117	-7.14057	2.50968	0.0182279	0.0631532	-3.54208	SCGB1A1	AT1
0.0988316	-10.0197	2.49152	0.0190022	0.0651777	-3.57918	CD1A	AT1
0.139508	-9.20103	2.46939	0.0199862	0.0674925	-3.62413	MUC5B	AT1
0.112389	-10.2318	2.46754	0.0200706	0.0674925	-3.62788	FASLG	AT1
0.0486164	-5.51966	2.45609	0.0205246	0.0683488	-3.64923	SOX4	AT1
-0.0541304	-6.79788	-2.43538	0.0215472	0.0707753	-3.69178	ATF6	AT1
0.0655822	-9.32595	2.43385	0.0216659	0.0707753	-3.69583	CD3D	AT1
-0.0371685	-5.83373	-2.42209	0.022158	0.0716998	-3.71743	SMAD4	AT1
0.100525	-9.88389	2.37158	0.0249235	0.079895	-3.81984	TNFRSF17	AT1
0.0547022	-9.02183	2.35602	0.0257731	0.0818534	-3.84994	CCNB2	AT1
0.0541781	-3.92665	2.34082	0.0266607	0.0838956	-3.87978	KRT8	AT1
0.0985006	-9.73787	2.33366	0.0271202	0.0845656	-3.89432	GZMK	AT1
0.0924044	-8.22267	2.32497	0.0276481	0.0846743	-3.91128	KRT14	AT1
-0.0293399	-6.30036	-2.32332	0.0276488	0.0846743	-3.91287	GCLM	AT1
0.129037	-10.8328	2.30528	0.0288784	0.0869458	-3.94955	CXCR5	AT1
0.128283	-8.91749	2.30498	0.0288974	0.0869458	-3.95013	APLN	AT1
0.0877684	-7.83813	2.28299	0.0303311	0.0897897	-3.99262	COL15A1	AT1
-0.022522	-4.06738	-2.2809	0.0303662	0.0897897	-3.99514	ITGAX	AT1
0.0512266	-8.31695	2.25359	0.0323034	0.0947013	-4.0484	DCTPP1	AT1
-0.0501504	-6.44623	-2.23961	0.0332969	0.096599	-4.07495	SPRY2	AT1
0.0949307	-10.1811	2.23099	0.0339802	0.096599	-4.09197	TNF	AT1
-0.0434029	-7.3889	-2.23026	0.0339413	0.096599	-4.09221	CD14	AT1
-0.024755	-4.8814	-2.22821	0.0340772	0.096599	-4.09591	YAP1	AT1
0.0853492	-10.0833	2.21748	0.034991	0.0978508	-4.11753	PI16	AT1
0.0324893	-6.47234	2.21474	0.0350894	0.0978508	-4.12141	WFDC2	AT1
0.0959402	-10.5423	2.2123	0.0353856	0.0978813	-4.1273	HAS1	AT1
0.0974118	-9.33634	2.20128	0.0362392	0.0994403	-4.14804	GZMB	AT1
0.0338932	-5.36642	2.19044	0.0369841	0.100679	-4.16715	LYZ	AT1
0.0938952	-9.7829	2.15457	0.0400634	0.108203	-4.23512	IL37	AT1
-0.0553266	-7.84857	-2.11694	0.0433933	0.11628	-4.30424	CD274	AT1
-0.0411682	-6.31062	-2.10391	0.0445138	0.117202	-4.32724	FCER1G	AT1
-0.0502566	-8.54902	-2.10362	0.0446146	0.117202	-4.32838	WNT3A	AT1
0.0947519	-9.92904	2.10236	0.0447623	0.117202	-4.33091	CCNA1	AT1
-0.0533016	-6.69237	-2.07696	0.0472079	0.122669	-4.3768	KDR	AT1
-0.0417642	-6.90155	-2.04827	0.0500373	0.129043	-4.42763	UGDH	AT1
-0.0262496	-5.09169	-2.03484	0.0514371	0.131664	-4.45143	CST3	AT1
0.0341877	-7.11555	2.0201	0.0530362	0.134565	-4.47757	BAX	AT1
0.0421116	-3.7334	2.01752	0.0533552	0.134565	-4.48236	KRT18	AT1
0.0551943	-9.51978	2.00781	0.0545302	0.136524	-4.50004	CHAC1	AT1
0.0469958	-8.02202	1.9928	0.0562005	0.139687	-4.52611	CFTR	AT1
-0.0274539	-5.78735	-1.9829	0.0572693	0.141319	-4.54293	EHMT1	AT1
-0.0357695	-6.73398	-1.97478	0.058231	0.142666	-4.55706	SLC25A37	AT1
0.0782823	-6.45787	1.96126	0.0599951	0.145946	-4.5812	CCL2	AT1
0.0903641	-10.0907	1.94731	0.0617234	0.149093	-4.60524	IFNG	AT1
-0.0262203	-5.32122	-1.93276	0.0634408	0.152169	-4.62957	SFTA2	AT1
0.0416325	-5.93789	1.92505	0.0645084	0.153182	-4.64306	GKN2	AT1
-0.0582668	-9.22261	-1.92364	0.0647562	0.153182	-4.64575	RSPO3	AT1
0.0835937	-10.3333	1.91639	0.065711	0.153652	-4.65809	CCR7	AT1
-0.0257378	-4.0638	-1.91433	0.065851	0.153652	-4.66099	VEGFA	AT1
-0.0291858	-7.74285	-1.87129	0.0717911	0.166381	-4.73349	LPAR2	AT1
0.0411606	-6.96658	1.84738	0.0753577	0.173474	-4.77346	MYC	AT1
0.0936814	-10.6055	1.83765	0.0768871	0.175815	-4.7897	CD19	AT1
0.058147	-8.56172	1.81986	0.0796284	0.180878	-4.81886	KIT	AT1
0.0790351	-10.5401	1.80753	0.0815762	0.184083	-4.83893	IL11	AT1
0.0734275	-6.0523	1.796	0.0834352	0.187047	-4.8576	DMBT1	AT1
0.0651396	-9.73595	1.7889	0.0845977	0.188422	-4.86906	LGR6	AT1
0.0738913	-9.86023	1.77347	0.0871712	0.191583	-4.89382	CHGB	AT1
-0.0378289	-6.27262	-1.76808	0.088015	0.191583	-4.90225	CD68	AT1
-0.0349897	-7.22341	-1.76458	0.0885646	0.191583	-4.90772	PTPRC	AT1
0.0799229	-10.2756	1.76446	0.0887057	0.191583	-4.90821	S100A7	AT1
0.0411759	-8.35054	1.76359	0.0888096	0.191583	-4.90948	CD86	AT1
-0.0476975	-6.41504	-1.7578	0.0898533	0.192623	-4.91879	ZEB1	AT1
0.0652716	-8.39526	1.74053	0.0928915	0.197179	-4.94613	HAS2	AT1
0.0822255	-10.2953	1.7392	0.0931283	0.197179	-4.94822	ELANE	AT1
-0.0330207	-6.1972	-1.73458	0.0938182	0.197421	-4.9552	GSR	AT1
-0.0348552	-6.65746	-1.71843	0.0967847	0.202422	-4.98054	AIF1	AT1
0.0956254	-10.1516	1.7043	0.0995444	0.206932	-5.00275	LAMP3	AT1
0.0371623	-8.62329	1.6894	0.102327	0.211434	-5.02564	CD3E	AT1
0.066521	-9.92191	1.63993	0.112354	0.229615	-5.10097	LAG3	AT1
0.0396392	-8.72397	1.63926	0.112465	0.229615	-5.10194	SLC7A11	AT1
0.0590599	-6.98401	1.62989	0.114471	0.232329	-5.11601	OAS2	AT1
0.0212326	-6.2742	1.61327	0.117905	0.237807	-5.14059	PRDX4	AT1
0.0179404	-4.55078	1.61028	0.118557	0.237807	-5.14501	CTNNB1	AT1
0.0592534	-9.0768	1.58116	0.125219	0.248325	-5.18794	TNFRSF9	AT1
0.0461837	-9.36749	1.58103	0.125249	0.248325	-5.18813	CD3G	AT1
-0.0550979	-7.64703	-1.56212	0.129638	0.255552	-5.21555	HMOX1	AT1
-0.0209063	-5.40541	-1.54371	0.133889	0.262038	-5.24189	STAT6	AT1
0.0640501	-10.528	1.54196	0.134457	0.262038	-5.24449	CD79B	AT1
0.0561577	-9.83808	1.52933	0.137548	0.266548	-5.26245	IL1A	AT1
-0.0368028	-7.95846	-1.50556	0.143496	0.276512	-5.29592	BCL2L11	AT1
0.0464262	-8.13709	1.50112	0.144663	0.276755	-5.30213	TPSAB1	AT1
0.0419925	-8.62453	1.4989	0.145236	0.276755	-5.30523	LEF1	AT1
-0.0276618	-7.24024	-1.48984	0.147449	0.279154	-5.31778	CD4	AT1
0.0645231	-10.2455	1.48472	0.148935	0.279154	-5.32491	TNFRSF13C	AT1
0.0531362	-7.49741	1.48295	0.149403	0.279154	-5.32736	OAS3	AT1
0.0590736	-10.2077	1.48137	0.149819	0.279154	-5.32954	CTLA4	AT1
-0.020787	-5.62612	-1.47803	0.150564	0.279154	-5.3341	ERLEC1	AT1
0.0508847	-6.55132	1.45767	0.156203	0.287553	-5.36203	POSTN	AT1
0.0226039	-6.89868	1.45437	0.156966	0.287553	-5.36649	FKBP11	AT1
0.047662	-8.84833	1.45255	0.157609	0.287553	-5.36899	GZMA	AT1
0.0638184	-10.4653	1.44518	0.15965	0.289184	-5.37896	PAEP	AT1
0.0382797	-8.50463	1.44024	0.161032	0.289184	-5.38563	CDK1	AT1
-0.0298779	-5.46441	-1.43995	0.16101	0.289184	-5.386	DCN	AT1
0.0669681	-10.2594	1.43505	0.162493	0.290286	-5.39261	ASCL1	AT1
-0.0261807	-7.05275	-1.41505	0.168083	0.297857	-5.41931	LGALS1	AT1
0.0323514	-5.18671	1.41402	0.168467	0.297857	-5.42067	STAT1	AT1
-0.0141668	-5.40604	-1.39757	0.173222	0.303552	-5.4424	SELENOS	AT1
0.0615647	-10.4613	1.39575	0.173904	0.303552	-5.44478	TREM2	AT1
0.0620591	-10.1794	1.39427	0.174343	0.303552	-5.44671	TCL1A	AT1
0.0437941	-9.08214	1.37758	0.179386	0.310754	-5.46846	CCL5	AT1
-0.0240874	-7.24094	-1.37331	0.180558	0.311213	-5.47402	EMG1	AT1
-0.0198019	-6.81466	-1.35311	0.186849	0.319869	-5.49998	ATG7	AT1
0.0176879	-4.76451	1.35122	0.187445	0.319869	-5.50239	HSPA5	AT1
0.0226939	-8.68465	1.34489	0.189457	0.321702	-5.51045	ITGAE	AT1
0.0424559	-5.14802	1.34093	0.19086	0.322487	-5.51543	MSLN	AT1
0.0249532	-4.82985	1.31909	0.197828	0.331068	-5.54294	FN1	AT1
0.0313954	-6.92711	1.31812	0.198252	0.331068	-5.54412	IL32	AT1
-0.0274666	-5.86939	-1.31616	0.198834	0.331068	-5.54659	UBE2J1	AT1
-0.0448237	-6.66896	-1.30381	0.203054	0.336461	-5.56187	GNG11	AT1
-0.0361031	-8.50994	-1.29132	0.207289	0.341827	-5.57724	HEY1	AT1
0.0321304	-8.35406	1.28481	0.209511	0.342462	-5.58521	ATP2A3	AT1
0.025551	-6.54915	1.28405	0.209671	0.342462	-5.58618	HES1	AT1
0.0390827	-9.18727	1.27797	0.21189	0.344446	-5.59352	CD247	AT1
0.0644853	-8.22751	1.27464	0.213048	0.344695	-5.59756	SPP1	AT1
-0.0216114	-5.65905	-1.26249	0.217188	0.349745	-5.61228	COL4A3	AT1
-0.0459957	-7.00779	-1.24634	0.223102	0.357589	-5.63151	FABP4	AT1
0.0275621	-4.02721	1.23179	0.228342	0.36359	-5.64872	NAPSA	AT1
-0.0154203	-5.80122	-1.22991	0.228966	0.36359	-5.65096	LMAN1	AT1
0.0644948	-10.0247	1.22646	0.230372	0.364136	-5.65493	BPIFA1	AT1
-0.0143117	-5.59518	-1.22083	0.232334	0.365553	-5.66159	SPCS2	AT1
0.0454004	-9.79893	1.20371	0.238909	0.374182	-5.68134	ABCC2	AT1
-0.0344871	-6.58106	-1.19399	0.24263	0.378283	-5.69249	WNT5A	AT1
-0.0238936	-6.47857	-1.17874	0.248446	0.384815	-5.70988	TTC19	AT1
-0.0346593	-7.28516	-1.17743	0.249064	0.384815	-5.71129	ITGA3	AT1
-0.0139036	-3.82412	-1.17329	0.250567	0.385402	-5.71605	ITGB6	AT1
0.0164787	-6.56917	1.14582	0.261572	0.400532	-5.74662	MYDGF	AT1
0.0323809	-9.12285	1.13575	0.265816	0.405221	-5.75757	CENPF	AT1
0.0314885	-8.7041	1.12865	0.268749	0.40788	-5.7653	TOP2A	AT1
0.0469605	-9.14948	1.10856	0.277174	0.418814	-5.78694	FOXJ1	AT1
0.0362385	-8.86905	1.10544	0.278501	0.418973	-5.79027	CD8A	AT1
0.0475907	-9.7449	1.0894	0.285385	0.427455	-5.80724	GNLY	AT1
0.0211541	-8.11892	1.08377	0.287729	0.428808	-5.81323	PIM2	AT1
0.0220804	-4.79935	1.08135	0.288789	0.428808	-5.81576	LUM	AT1
0.0294399	-7.45392	1.06517	0.296017	0.437646	-5.83246	MARCO	AT1
0.0428518	-9.92367	1.02765	0.313027	0.460808	-5.87047	LILRA4	AT1
0.0203108	-6.32546	0.992627	0.329413	0.48073	-5.9049	HLA-DQA1	AT1
0.0223352	-7.314	0.98502	0.333114	0.48073	-5.91218	LPAR1	AT1
0.0144578	-4.62125	0.984906	0.333107	0.48073	-5.91235	MGST1	AT1
-0.0121233	-4.86987	-0.981676	0.334669	0.48073	-5.91543	SOD2	AT1
-0.0113117	-3.19425	-0.981584	0.334713	0.48073	-5.91552	VIM	AT1
0.0103702	-4.18549	0.981055	0.334969	0.48073	-5.91603	PDIA3	AT1
0.0318612	-9.12978	0.951751	0.349473	0.499455	-5.9435	KLRC1	AT1
0.0208921	-6.11784	0.943403	0.3536	0.503256	-5.95127	IRF1	AT1
-0.0244818	-5.3433	-0.939219	0.355747	0.50422	-5.95507	PTGDS	AT1
-0.0113731	-5.61776	-0.929342	0.360657	0.508139	-5.96417	PDIA6	AT1
-0.0190042	-6.42609	-0.92774	0.36149	0.508139	-5.9656	MS4A7	AT1
0.0284976	-8.84139	0.925032	0.362956	0.508139	-5.96797	WT1	AT1
0.0463072	-10.0585	0.917927	0.366599	0.511152	-5.97436	CD1C	AT1
0.0275886	-9.20892	0.912988	0.369145	0.512618	-5.97878	CD28	AT1
-0.00947573	-5.57439	-0.905346	0.373009	0.515895	-5.98568	FAS	AT1
-0.0270442	-8.57383	-0.889607	0.381355	0.525321	-5.99939	SLC1A3	AT1
-0.0157662	-7.86311	-0.876297	0.388327	0.532784	-6.011	UQCRHL	AT1
0.0391209	-10.0774	0.868376	0.392667	0.535598	-6.01767	JCHAIN	AT1
-0.027688	-4.4466	-0.86563	0.394145	0.535598	-6.02001	CCN2	AT1
0.0191269	-7.83445	0.863847	0.395062	0.535598	-6.02157	GPR183	AT1
-0.0306554	-8.84323	-0.859934	0.397224	0.536408	-6.02483	FGF10	AT1
0.0258304	-9.69306	0.85376	0.400577	0.537619	-6.03001	UBE2S	AT1
0.0352837	-9.84177	0.852517	0.401255	0.537619	-6.03105	LGR5	AT1
-0.0330158	-8.80781	-0.840007	0.408113	0.544679	-6.04145	FCN1	AT1
0.0108859	-5.49868	0.817554	0.420517	0.559059	-6.05983	HIF1A	AT1
0.0201245	-8.09142	0.795256	0.433233	0.571934	-6.07743	CPA3	AT1
-0.0193187	-6.03986	-0.79471	0.433536	0.571934	-6.07787	AXIN2	AT1
0.00954301	-5.32491	0.776854	0.44376	0.581418	-6.09176	NUTF2	AT1
-0.0190161	-7.00877	-0.776356	0.444115	0.581418	-6.09207	FCGR3A	AT1
-0.00821027	-4.07821	-0.749764	0.459653	0.599471	-6.11216	EPCAM	AT1
0.0339089	-9.90963	0.739625	0.465764	0.605141	-6.11952	CALCA	AT1
0.0345682	-9.5244	0.72859	0.472381	0.609482	-6.12753	TP63	AT1
0.0185684	-8.27223	0.728116	0.472659	0.609482	-6.12788	CREB3L4	AT1
0.0160457	-6.62512	0.722474	0.476036	0.611536	-6.13195	CD34	AT1
0.0300476	-9.98971	0.716416	0.479745	0.613907	-6.13622	KLRG1	AT1
-0.0299256	-6.53933	-0.713595	0.481461	0.613907	-6.13821	IFIT1	AT1
0.0262882	-9.80034	0.707335	0.48528	0.616486	-6.14261	CD8B	AT1
0.0273304	-9.59116	0.697378	0.491392	0.621946	-6.14953	LTF	AT1
-0.0209685	-9.17689	-0.677289	0.503853	0.635374	-6.16321	FGFBP2	AT1
-0.0137128	-8.03785	-0.669639	0.508586	0.638993	-6.16838	HAVCR2	AT1
-0.00869291	-5.5277	-0.661029	0.513998	0.641341	-6.17407	WWTR1	AT1
-0.00675782	-6.16759	-0.660717	0.514195	0.641341	-6.17427	NFKB1	AT1
-0.0104575	-4.89101	-0.645663	0.523756	0.650899	-6.18402	MRC1	AT1
-0.0275105	-9.69267	-0.626314	0.536248	0.660011	-6.19617	IGLL1	AT1
0.0267809	-10.0581	0.626255	0.536286	0.660011	-6.19621	AKR1B10	AT1
0.00754206	-4.70719	0.625267	0.53686	0.660011	-6.19689	PKM	AT1
0.0233024	-8.97164	0.613175	0.544774	0.667348	-6.20426	SCG2	AT1
0.0202563	-9.42515	0.569217	0.573806	0.700411	-6.23011	CXCL13	AT1
0.021865	-8.89065	0.548459	0.587781	0.714925	-6.24167	HLA-DRA	AT1
-0.00782139	-5.67596	-0.536281	0.596001	0.722361	-6.2483	SSR3	AT1
[truncated: 11,036 more rows]

## Sheet: Supplementary Table 8
Supplementary Table 8: Cells assigned to each pathology feature. Each row is an individual cell.
Sample	cell_id	Annotation_Type_Instance	Annotation_Type	Annotation_Instance	Num_Annotation_Type
THD0011	THD0011_888	artery_1	artery	1	2
THD0011	THD0011_893	artery_1	artery	1	2
THD0011	THD0011_894	artery_1	artery	1	2
THD0011	THD0011_895	artery_1	artery	1	2
THD0011	THD0011_900	artery_1	artery	1	2
THD0011	THD0011_922	artery_1	artery	1	2
THD0011	THD0011_1501	artery_1	artery	1	2
THD0011	THD0011_1512	artery_1	artery	1	2
THD0011	THD0011_1513	artery_1	artery	1	2
THD0011	THD0011_1559	artery_1	artery	1	2
THD0011	THD0011_2176	artery_1	artery	1	2
THD0011	THD0011_2181	artery_1	artery	1	2
THD0011	THD0011_2182	artery_1	artery	1	2
THD0011	THD0011_2183	artery_1	artery	1	2
THD0011	THD0011_2186	artery_1	artery	1	2
THD0011	THD0011_2191	artery_1	artery	1	2
THD0011	THD0011_2192	artery_1	artery	1	2
THD0011	THD0011_2195	artery_1	artery	1	2
THD0011	THD0011_2203	artery_1	artery	1	2
THD0011	THD0011_2217	artery_1	artery	1	2
THD0011	THD0011_2227	artery_1	artery	1	2
THD0011	THD0011_2233	artery_1	artery	1	2
THD0011	THD0011_2263	artery_1	artery	1	2
THD0011	THD0011_2265	artery_1	artery	1	2
THD0011	THD0011_2271	artery_1	artery	1	2
THD0011	THD0011_2275	artery_1	artery	1	2
THD0011	THD0011_2281	artery_1	artery	1	2
THD0011	THD0011_2287	artery_1	artery	1	2
THD0011	THD0011_2290	artery_1	artery	1	2
THD0011	THD0011_2291	artery_1	artery	1	2
THD0011	THD0011_2300	artery_1	artery	1	2
THD0011	THD0011_2301	artery_1	artery	1	2
THD0011	THD0011_2375	artery_1	artery	1	2
THD0011	THD0011_10176	artery_1	artery	1	2
THD0011	THD0011_10182	artery_1	artery	1	2
THD0011	THD0011_10183	artery_1	artery	1	2
THD0011	THD0011_10187	artery_1	artery	1	2
THD0011	THD0011_10194	artery_1	artery	1	2
THD0011	THD0011_10232	artery_1	artery	1	2
THD0011	THD0011_10234	artery_1	artery	1	2
THD0011	THD0011_10241	artery_1	artery	1	2
THD0011	THD0011_10247	artery_1	artery	1	2
THD0011	THD0011_10250	artery_1	artery	1	2
THD0011	THD0011_10259	artery_1	artery	1	2
THD0011	THD0011_10262	artery_1	artery	1	2
THD0011	THD0011_10263	artery_1	artery	1	2
THD0011	THD0011_10266	artery_1	artery	1	2
THD0011	THD0011_10272	artery_1	artery	1	2
THD0011	THD0011_10273	artery_1	artery	1	2
THD0011	THD0011_10274	artery_1	artery	1	2
THD0011	THD0011_10600	artery_1	artery	1	2
THD0011	THD0011_10602	artery_1	artery	1	2
THD0011	THD0011_10611	artery_1	artery	1	2
THD0011	THD0011_10613	artery_1	artery	1	2
THD0011	THD0011_10614	artery_1	artery	1	2
THD0011	THD0011_10617	artery_1	artery	1	2
THD0011	THD0011_10620	artery_1	artery	1	2
THD0011	THD0011_19990	artery_2	artery	2	2
THD0011	THD0011_19997	artery_2	artery	2	2
THD0011	THD0011_20047	artery_2	artery	2	2
THD0011	THD0011_20049	artery_2	artery	2	2
THD0011	THD0011_20050	artery_2	artery	2	2
THD0011	THD0011_20052	artery_2	artery	2	2
THD0011	THD0011_20053	artery_2	artery	2	2
THD0011	THD0011_20054	artery_2	artery	2	2
THD0011	THD0011_20055	artery_2	artery	2	2
THD0011	THD0011_20057	artery_2	artery	2	2
THD0011	THD0011_20058	artery_2	artery	2	2
THD0011	THD0011_20059	artery_2	artery	2	2
THD0011	THD0011_20062	artery_2	artery	2	2
THD0011	THD0011_20064	artery_2	artery	2	2
THD0011	THD0011_20065	artery_2	artery	2	2
THD0011	THD0011_20072	artery_2	artery	2	2
THD0011	THD0011_20075	artery_2	artery	2	2
THD0011	THD0011_20079	artery_2	artery	2	2
THD0011	THD0011_20094	artery_2	artery	2	2
THD0011	THD0011_20097	artery_2	artery	2	2
THD0011	THD0011_20098	artery_2	artery	2	2
THD0011	THD0011_20121	artery_2	artery	2	2
THD0011	THD0011_20274	artery_2	artery	2	2
THD0011	THD0011_20277	artery_2	artery	2	2
THD0011	THD0011_20279	artery_2	artery	2	2
THD0011	THD0011_20281	artery_2	artery	2	2
THD0011	THD0011_20282	artery_2	artery	2	2
THD0011	THD0011_20283	artery_2	artery	2	2
THD0011	THD0011_20284	artery_2	artery	2	2
THD0011	THD0011_20286	artery_2	artery	2	2
THD0011	THD0011_20288	artery_2	artery	2	2
THD0011	THD0011_20289	artery_2	artery	2	2
THD0011	THD0011_20295	artery_2	artery	2	2
THD0011	THD0011_20296	artery_2	artery	2	2
THD0011	THD0011_20297	artery_2	artery	2	2
THD0011	THD0011_20298	artery_2	artery	2	2
THD0011	THD0011_20299	artery_2	artery	2	2
THD0011	THD0011_20300	artery_2	artery	2	2
THD0011	THD0011_20301	artery_2	artery	2	2
THD0011	THD0011_20303	artery_2	artery	2	2
THD0011	THD0011_20305	artery_2	artery	2	2
THD0011	THD0011_20306	artery_2	artery	2	2
THD0011	THD0011_20307	artery_2	artery	2	2
THD0011	THD0011_20312	artery_2	artery	2	2
THD0011	THD0011_20319	artery_2	artery	2	2
THD0011	THD0011_20323	artery_2	artery	2	2
THD0011	THD0011_20328	artery_2	artery	2	2
THD0011	THD0011_20412	artery_2	artery	2	2
THD0011	THD0011_20418	artery_2	artery	2	2
THD0011	THD0011_20420	artery_2	artery	2	2
THD0011	THD0011_20428	artery_2	artery	2	2
THD0011	THD0011_20436	artery_2	artery	2	2
THD0011	THD0011_20437	artery_2	artery	2	2
THD0011	THD0011_20466	artery_2	artery	2	2
THD0011	THD0011_20472	artery_2	artery	2	2
THD0011	THD0011_20473	artery_2	artery	2	2
THD0011	THD0011_20474	artery_2	artery	2	2
THD0011	THD0011_20479	artery_2	artery	2	2
THD0011	THD0011_23133	artery_1	artery	1	2
THD0011	THD0011_23134	artery_1	artery	1	2
THD0011	THD0011_23135	artery_1	artery	1	2
THD0011	THD0011_23136	artery_1	artery	1	2
THD0011	THD0011_23137	artery_1	artery	1	2
THD0011	THD0011_23138	artery_1	artery	1	2
THD0011	THD0011_23139	artery_1	artery	1	2
THD0011	THD0011_23140	artery_1	artery	1	2
THD0011	THD0011_23142	artery_1	artery	1	2
THD0011	THD0011_23143	artery_1	artery	1	2
THD0011	THD0011_23145	artery_1	artery	1	2
THD0011	THD0011_23146	artery_1	artery	1	2
THD0011	THD0011_23147	artery_1	artery	1	2
THD0011	THD0011_23148	artery_1	artery	1	2
THD0011	THD0011_23150	artery_1	artery	1	2
THD0011	THD0011_23152	artery_1	artery	1	2
THD0011	THD0011_23154	artery_1	artery	1	2
THD0011	THD0011_23988	artery_1	artery	1	2
THD0011	THD0011_23989	artery_1	artery	1	2
THD0011	THD0011_23990	artery_1	artery	1	2
THD0011	THD0011_23991	artery_1	artery	1	2
THD0011	THD0011_23992	artery_1	artery	1	2
THD0011	THD0011_23993	artery_1	artery	1	2
THD0011	THD0011_23994	artery_1	artery	1	2
THD0011	THD0011_23995	artery_1	artery	1	2
THD0011	THD0011_23996	artery_1	artery	1	2
THD0011	THD0011_23997	artery_1	artery	1	2
THD0011	THD0011_23998	artery_1	artery	1	2
THD0011	THD0011_23999	artery_1	artery	1	2
THD0011	THD0011_24000	artery_1	artery	1	2
THD0011	THD0011_24001	artery_1	artery	1	2
THD0011	THD0011_24004	artery_1	artery	1	2
THD0011	THD0011_24006	artery_1	artery	1	2
THD0011	THD0011_24007	artery_1	artery	1	2
THD0011	THD0011_24009	artery_1	artery	1	2
THD0011	THD0011_24065	artery_1	artery	1	2
THD0011	THD0011_24074	artery_1	artery	1	2
THD0011	THD0011_24075	artery_1	artery	1	2
THD0011	THD0011_24083	artery_1	artery	1	2
THD0011	THD0011_24084	artery_1	artery	1	2
THD0011	THD0011_24087	artery_1	artery	1	2
THD0011	THD0011_24089	artery_1	artery	1	2
THD0011	THD0011_24090	artery_1	artery	1	2
THD0011	THD0011_24093	artery_1	artery	1	2
THD0011	THD0011_24094	artery_1	artery	1	2
THD0011	THD0011_24099	artery_1	artery	1	2
THD0011	THD0011_24100	artery_1	artery	1	2
THD0011	THD0011_24101	artery_1	artery	1	2
THD0011	THD0011_24102	artery_1	artery	1	2
THD0011	THD0011_24104	artery_1	artery	1	2
THD0011	THD0011_24105	artery_1	artery	1	2
THD0011	THD0011_24110	artery_1	artery	1	2
THD0011	THD0011_24114	artery_1	artery	1	2
THD0011	THD0011_24118	artery_1	artery	1	2
THD0011	THD0011_24121	artery_1	artery	1	2
THD0011	THD0011_24122	artery_1	artery	1	2
THD0011	THD0011_24126	artery_1	artery	1	2
THD0011	THD0011_24130	artery_1	artery	1	2
THD0011	THD0011_24134	artery_1	artery	1	2
THD0011	THD0011_24140	artery_1	artery	1	2
THD0011	THD0011_24143	artery_1	artery	1	2
THD0011	THD0011_24149	artery_1	artery	1	2
THD0011	THD0011_24151	artery_1	artery	1	2
THD0011	THD0011_24152	artery_1	artery	1	2
THD0011	THD0011_24154	artery_1	artery	1	2
THD0011	THD0011_24157	artery_1	artery	1	2
THD0011	THD0011_24160	artery_1	artery	1	2
THD0011	THD0011_24161	artery_1	artery	1	2
THD0011	THD0011_24163	artery_1	artery	1	2
THD0011	THD0011_24165	artery_1	artery	1	2
THD0011	THD0011_24313	artery_1	artery	1	2
THD0011	THD0011_24316	artery_1	artery	1	2
THD0011	THD0011_24317	artery_1	artery	1	2
THD0011	THD0011_24319	artery_1	artery	1	2
THD0011	THD0011_24321	artery_1	artery	1	2
THD0011	THD0011_24326	artery_1	artery	1	2
THD0011	THD0011_24330	artery_1	artery	1	2
THD0011	THD0011_24669	artery_1	artery	1	2
THD0011	THD0011_24678	artery_1	artery	1	2
THD0011	THD0011_24704	artery_1	artery	1	2
THD0011	THD0011_24716	artery_1	artery	1	2
THD0011	THD0011_24722	artery_1	artery	1	2
THD0011	THD0011_24950	artery_1	artery	1	2
THD0011	THD0011_27293	normal_alveoli_1	normal_alveoli	1	1
THD0011	THD0011_27294	normal_alveoli_1	normal_alveoli	1	1
THD0011	THD0011_27295	normal_alveoli_1	normal_alveoli	1	1
THD0011	THD0011_27296	normal_alveoli_1	normal_alveoli	1	1
THD0011	THD0011_27297	normal_alveoli_1	normal_alveoli	1	1
THD0011	THD0011_27299	normal_alveoli_1	normal_alveoli	1	1
THD0011	THD0011_27307	normal_alveoli_1	normal_alveoli	1	1
THD0011	THD0011_27308	normal_alveoli_1	normal_alveoli	1	1
THD0011	THD0011_27309	normal_alveoli_1	normal_alveoli	1	1
THD0011	THD0011_27311	normal_alveoli_1	normal_alveoli	1	1
THD0011	THD0011_27312	normal_alveoli_1	normal_alveoli	1	1
THD0011	THD0011_27313	normal_alveoli_1	normal_alveoli	1	1
THD0011	THD0011_27314	normal_alveoli_1	normal_alveoli	1	1
THD0011	THD0011_27315	normal_alveoli_1	normal_alveoli	1	1
THD0011	THD0011_27316	normal_alveoli_1	normal_alveoli	1	1
THD0011	THD0011_27317	normal_alveoli_1	normal_alveoli	1	1
THD0011	THD0011_27318	normal_alveoli_1	normal_alveoli	1	1
THD0011	THD0011_27319	normal_alveoli_1	normal_alveoli	1	1
THD0011	THD0011_27323	normal_alveoli_1	normal_alveoli	1	1
THD0011	THD0011_27325	normal_alveoli_1	normal_alveoli	1	1
THD0011	THD0011_27326	normal_alveoli_1	normal_alveoli	1	1
THD0011	THD0011_27327	normal_alveoli_1	normal_alveoli	1	1
THD0011	THD0011_27328	normal_alveoli_1	normal_alveoli	1	1
THD0011	THD0011_27333	normal_alveoli_1	normal_alveoli	1	1
THD0011	THD0011_27365	normal_alveoli_1	normal_alveoli	1	1
THD0011	THD0011_27369	normal_alveoli_1	normal_alveoli	1	1
THD0011	THD0011_27372	normal_alveoli_1	normal_alveoli	1	1
THD0011	THD0011_27374	normal_alveoli_1	normal_alveoli	1	1
THD0011	THD0011_27377	normal_alveoli_1	normal_alveoli	1	1
THD0011	THD0011_27410	normal_alveoli_1	normal_alveoli	1	1
THD0011	THD0011_27411	normal_alveoli_1	normal_alveoli	1	1
THD0011	THD0011_27768	normal_alveoli_1	normal_alveoli	1	1
THD0011	THD0011_27769	normal_alveoli_1	normal_alveoli	1	1
THD0011	THD0011_27774	normal_alveoli_1	normal_alveoli	1	1
THD0011	THD0011_27775	normal_alveoli_1	normal_alveoli	1	1
THD0011	THD0011_27779	normal_alveoli_1	normal_alveoli	1	1
THD0011	THD0011_27809	normal_alveoli_1	normal_alveoli	1	1
THD0011	THD0011_27886	normal_alveoli_1	normal_alveoli	1	1
THD0011	THD0011_27887	normal_alveoli_1	normal_alveoli	1	1
THD0011	THD0011_27888	normal_alveoli_1	normal_alveoli	1	1
THD0011	THD0011_27889	normal_alveoli_1	normal_alveoli	1	1
THD0011	THD0011_27891	normal_alveoli_1	normal_alveoli	1	1
THD0011	THD0011_27892	normal_alveoli_1	normal_alveoli	1	1
THD0011	THD0011_27897	normal_alveoli_1	normal_alveoli	1	1
THD0011	THD0011_27899	normal_alveoli_1	normal_alveoli	1	1
THD0011	THD0011_27900	normal_alveoli_1	normal_alveoli	1	1
THD0011	THD0011_27901	normal_alveoli_1	normal_alveoli	1	1
THD0011	THD0011_27902	normal_alveoli_1	normal_alveoli	1	1
THD0011	THD0011_27903	normal_alveoli_1	normal_alveoli	1	1
THD0011	THD0011_27904	normal_alveoli_1	normal_alveoli	1	1
THD0011	THD0011_27905	normal_alveoli_1	normal_alveoli	1	1
THD0011	THD0011_27906	normal_alveoli_1	normal_alveoli	1	1
THD0011	THD0011_27907	normal_alveoli_1	normal_alveoli	1	1
THD0011	THD0011_27908	normal_alveoli_1	normal_alveoli	1	1
THD0011	THD0011_27909	normal_alveoli_1	normal_alveoli	1	1
THD0011	THD0011_27910	normal_alveoli_1	normal_alveoli	1	1
THD0011	THD0011_27911	normal_alveoli_1	normal_alveoli	1	1
THD0011	THD0011_27912	normal_alveoli_1	normal_alveoli	1	1
THD0011	THD0011_27914	normal_alveoli_1	normal_alveoli	1	1
THD0011	THD0011_27915	normal_alveoli_1	normal_alveoli	1	1
THD0011	THD0011_27916	normal_alveoli_1	normal_alveoli	1	1
THD0011	THD0011_27917	normal_alveoli_1	normal_alveoli	1	1
THD0011	THD0011_27919	normal_alveoli_1	normal_alveoli	1	1
THD0011	THD0011_27920	normal_alveoli_1	normal_alveoli	1	1
THD0011	THD0011_27921	normal_alveoli_1	normal_alveoli	1	1
THD0011	THD0011_27922	normal_alveoli_1	normal_alveoli	1	1
THD0011	THD0011_27923	normal_alveoli_1	normal_alveoli	1	1
THD0011	THD0011_27924	normal_alveoli_1	normal_alveoli	1	1
THD0011	THD0011_27925	normal_alveoli_1	normal_alveoli	1	1
THD0011	THD0011_27926	normal_alveoli_1	normal_alveoli	1	1
THD0011	THD0011_27927	normal_alveoli_1	normal_alveoli	1	1
THD0011	THD0011_27928	normal_alveoli_1	normal_alveoli	1	1
THD0011	THD0011_27930	normal_alveoli_1	normal_alveoli	1	1
THD0011	THD0011_27931	normal_alveoli_1	normal_alveoli	1	1
THD0011	THD0011_27932	normal_alveoli_1	normal_alveoli	1	1
THD0011	THD0011_27933	normal_alveoli_1	normal_alveoli	1	1
THD0011	THD0011_27934	normal_alveoli_1	normal_alveoli	1	1
THD0011	THD0011_27935	normal_alveoli_1	normal_alveoli	1	1
THD0011	THD0011_27936	normal_alveoli_1	normal_alveoli	1	1
THD0011	THD0011_27937	normal_alveoli_1	normal_alveoli	1	1
THD0011	THD0011_27938	normal_alveoli_1	normal_alveoli	1	1
THD0011	THD0011_27939	normal_alveoli_1	normal_alveoli	1	1
THD0011	THD0011_27940	normal_alveoli_1	normal_alveoli	1	1
THD0011	THD0011_27941	normal_alveoli_1	normal_alveoli	1	1
THD0011	THD0011_27942	normal_alveoli_1	normal_alveoli	1	1
THD0011	THD0011_27943	normal_alveoli_1	normal_alveoli	1	1
THD0011	THD0011_27944	normal_alveoli_1	normal_alveoli	1	1
THD0011	THD0011_27945	normal_alveoli_1	normal_alveoli	1	1
THD0011	THD0011_27946	normal_alveoli_1	normal_alveoli	1	1
THD0011	THD0011_27947	normal_alveoli_1	normal_alveoli	1	1
THD0011	THD0011_27948	normal_alveoli_1	normal_alveoli	1	1
THD0011	THD0011_27949	normal_alveoli_1	normal_alveoli	1	1
THD0011	THD0011_27951	normal_alveoli_1	normal_alveoli	1	1
THD0011	THD0011_27979	normal_alveoli_1	normal_alveoli	1	1
THD0011	THD0011_27992	normal_alveoli_1	normal_alveoli	1	1
THD0011	THD0011_27993	normal_alveoli_1	normal_alveoli	1	1
THD0011	THD0011_27995	normal_alveoli_1	normal_alveoli	1	1
THD0011	THD0011_27996	normal_alveoli_1	normal_alveoli	1	1
THD0011	THD0011_27997	normal_alveoli_1	normal_alveoli	1	1
THD0011	THD0011_27998	normal_alveoli_1	normal_alveoli	1	1
THD0011	THD0011_28000	normal_alveoli_1	normal_alveoli	1	1
THD0011	THD0011_28001	normal_alveoli_1	normal_alveoli	1	1
THD0011	THD0011_28002	normal_alveoli_1	normal_alveoli	1	1
THD0011	THD0011_28003	normal_alveoli_1	normal_alveoli	1	1
THD0011	THD0011_28004	normal_alveoli_1	normal_alveoli	1	1
THD0011	THD0011_28007	normal_alveoli_1	normal_alveoli	1	1
THD0011	THD0011_28009	normal_alveoli_1	normal_alveoli	1	1
THD0011	THD0011_28010	normal_alveoli_1	normal_alveoli	1	1
THD0011	THD0011_28012	normal_alveoli_1	normal_alveoli	1	1
THD0011	THD0011_28013	normal_alveoli_1	normal_alveoli	1	1
THD0011	THD0011_28014	normal_alveoli_1	normal_alveoli	1	1
THD0011	THD0011_28015	normal_alveoli_1	normal_alveoli	1	1
THD0011	THD0011_28016	normal_alveoli_1	normal_alveoli	1	1
THD0011	THD0011_28017	normal_alveoli_1	normal_alveoli	1	1
THD0011	THD0011_28018	normal_alveoli_1	normal_alveoli	1	1
THD0011	THD0011_28079	normal_alveoli_1	normal_alveoli	1	1
THD0011	THD0011_28084	normal_alveoli_1	normal_alveoli	1	1
THD0011	THD0011_28100	normal_alveoli_1	normal_alveoli	1	1
THD0011	THD0011_28108	normal_alveoli_1	normal_alveoli	1	1
THD0011	THD0011_28109	normal_alveoli_1	normal_alveoli	1	1
THD0011	THD0011_28114	normal_alveoli_1	normal_alveoli	1	1
THD0011	THD0011_28121	normal_alveoli_1	normal_alveoli	1	1
THD0011	THD0011_28123	normal_alveoli_1	normal_alveoli	1	1
THD0011	THD0011_28125	normal_alveoli_1	normal_alveoli	1	1
THD0011	THD0011_28126	normal_alveoli_1	normal_alveoli	1	1
THD0011	THD0011_28129	normal_alveoli_1	normal_alveoli	1	1
THD0011	THD0011_28131	normal_alveoli_1	normal_alveoli	1	1
THD0011	THD0011_28134	normal_alveoli_1	normal_alveoli	1	1
THD0011	THD0011_28135	normal_alveoli_1	normal_alveoli	1	1
THD0011	THD0011_28139	normal_alveoli_1	normal_alveoli	1	1
THD0011	THD0011_28140	normal_alveoli_1	normal_alveoli	1	1
THD0011	THD0011_28142	normal_alveoli_1	normal_alveoli	1	1
THD0011	THD0011_28143	normal_alveoli_1	normal_alveoli	1	1
THD0011	THD0011_28144	normal_alveoli_1	normal_alveoli	1	1
THD0011	THD0011_28147	normal_alveoli_1	normal_alveoli	1	1
THD0011	THD0011_28149	normal_alveoli_1	normal_alveoli	1	1
THD0011	THD0011_28976	artery_1	artery	1	2
THD0011	THD0011_28985	artery_1	artery	1	2
THD0011	THD0011_28986	artery_1	artery	1	2
THD0011	THD0011_29534	artery_1	artery	1	2
THD0011	THD0011_29535	artery_1	artery	1	2
THD0011	THD0011_29536	artery_1	artery	1	2
THD0011	THD0011_29540	artery_1	artery	1	2
THD0011	THD0011_29542	artery_1	artery	1	2
THD0011	THD0011_29544	artery_1	artery	1	2
THD0011	THD0011_29545	artery_1	artery	1	2
THD0011	THD0011_29549	artery_1	artery	1	2
THD0011	THD0011_29553	artery_1	artery	1	2
THD0011	THD0011_29554	artery_1	artery	1	2
THD0011	THD0011_29556	artery_1	artery	1	2
THD0011	THD0011_29559	artery_1	artery	1	2
THD0011	THD0011_29560	artery_1	artery	1	2
THD0011	THD0011_29561	artery_1	artery	1	2
THD0011	THD0011_29564	artery_1	artery	1	2
THD0011	THD0011_29567	artery_1	artery	1	2
THD0011	THD0011_29570	artery_1	artery	1	2
THD0011	THD0011_29606	artery_1	artery	1	2
THD0011	THD0011_29709	artery_1	artery	1	2
THD0011	THD0011_29710	artery_1	artery	1	2
THD0011	THD0011_29713	artery_1	artery	1	2
THD0011	THD0011_29714	artery_1	artery	1	2
THD0011	THD0011_29715	artery_1	artery	1	2
THD0011	THD0011_29716	artery_1	artery	1	2
THD0011	THD0011_29717	artery_1	artery	1	2
THD0011	THD0011_29718	artery_1	artery	1	2
THD0011	THD0011_29719	artery_1	artery	1	2
THD0011	THD0011_29720	artery_1	artery	1	2
THD0011	THD0011_29721	artery_1	artery	1	2
THD0011	THD0011_29722	artery_1	artery	1	2
THD0011	THD0011_29724	artery_1	artery	1	2
THD0011	THD0011_29726	artery_1	artery	1	2
TILD117LF	TILD117LF_151	small_airway_1	small_airway	1	1
TILD117LF	TILD117LF_152	small_airway_1	small_airway	1	1
TILD117LF	TILD117LF_154	small_airway_1	small_airway	1	1
TILD117LF	TILD117LF_155	small_airway_1	small_airway	1	1
TILD117LF	TILD117LF_156	small_airway_1	small_airway	1	1
TILD117LF	TILD117LF_157	small_airway_1	small_airway	1	1
TILD117LF	TILD117LF_158	small_airway_1	small_airway	1	1
TILD117LF	TILD117LF_159	small_airway_1	small_airway	1	1
TILD117LF	TILD117LF_160	small_airway_1	small_airway	1	1
TILD117LF	TILD117LF_161	small_airway_1	small_airway	1	1
TILD117LF	TILD117LF_162	small_airway_1	small_airway	1	1
TILD117LF	TILD117LF_163	small_airway_1	small_airway	1	1
TILD117LF	TILD117LF_164	small_airway_1	small_airway	1	1
TILD117LF	TILD117LF_2993	small_airway_1	small_airway	1	1
TILD117LF	TILD117LF_3792	small_airway_1	small_airway	1	1
TILD117LF	TILD117LF_3803	small_airway_1	small_airway	1	1
TILD117LF	TILD117LF_3806	small_airway_1	small_airway	1	1
TILD117LF	TILD117LF_3813	small_airway_1	small_airway	1	1
TILD117LF	TILD117LF_36764	small_airway_1	small_airway	1	1
TILD117LF	TILD117LF_36765	small_airway_1	small_airway	1	1
TILD117LF	TILD117LF_36768	small_airway_1	small_airway	1	1
TILD117LF	TILD117LF_36770	small_airway_1	small_airway	1	1
TILD117LF	TILD117LF_36771	small_airway_1	small_airway	1	1
TILD117LF	TILD117LF_36773	small_airway_1	small_airway	1	1
TILD117LF	TILD117LF_36775	small_airway_1	small_airway	1	1
TILD117LF	TILD117LF_36776	small_airway_1	small_airway	1	1
TILD117LF	TILD117LF_36780	small_airway_1	small_airway	1	1
TILD117LF	TILD117LF_36781	small_airway_1	small_airway	1	1
TILD117LF	TILD117LF_36783	small_airway_1	small_airway	1	1
TILD117LF	TILD117LF_36786	small_airway_1	small_airway	1	1
TILD117LF	TILD117LF_36788	small_airway_1	small_airway	1	1
TILD117LF	TILD117LF_36789	small_airway_1	small_airway	1	1
TILD117LF	TILD117LF_36792	small_airway_1	small_airway	1	1
TILD117LF	TILD117LF_36793	small_airway_1	small_airway	1	1
TILD117LF	TILD117LF_36797	small_airway_1	small_airway	1	1
TILD117LF	TILD117LF_36798	small_airway_1	small_airway	1	1
TILD117LF	TILD117LF_36802	small_airway_1	small_airway	1	1
TILD117LF	TILD117LF_36805	small_airway_1	small_airway	1	1
TILD117LF	TILD117LF_36817	small_airway_1	small_airway	1	1
TILD117LF	TILD117LF_36879	small_airway_1	small_airway	1	1
TILD117LF	TILD117LF_36887	small_airway_1	small_airway	1	1
TILD117LF	TILD117LF_36888	small_airway_1	small_airway	1	1
TILD117LF	TILD117LF_36889	small_airway_1	small_airway	1	1
TILD117LF	TILD117LF_36890	small_airway_1	small_airway	1	1
TILD117LF	TILD117LF_36899	small_airway_1	small_airway	1	1
TILD117LF	TILD117LF_36900	small_airway_1	small_airway	1	1
TILD117LF	TILD117LF_36901	small_airway_1	small_airway	1	1
TILD117LF	TILD117LF_36905	small_airway_1	small_airway	1	1
TILD117LF	TILD117LF_36906	small_airway_1	small_airway	1	1
TILD117LF	TILD117LF_36907	small_airway_1	small_airway	1	1
TILD117LF	TILD117LF_36908	small_airway_1	small_airway	1	1
TILD117LF	TILD117LF_36909	small_airway_1	small_airway	1	1
TILD117LF	TILD117LF_36910	small_airway_1	small_airway	1	1
TILD117LF	TILD117LF_36911	small_airway_1	small_airway	1	1
TILD117LF	TILD117LF_36924	small_airway_1	small_airway	1	1
TILD117LF	TILD117LF_36928	small_airway_1	small_airway	1	1
TILD117LF	TILD117LF_36929	small_airway_1	small_airway	1	1
TILD117LF	TILD117LF_36931	small_airway_1	small_airway	1	1
TILD117LF	TILD117LF_36934	small_airway_1	small_airway	1	1
TILD117LF	TILD117LF_36936	small_airway_1	small_airway	1	1
TILD117LF	TILD117LF_36938	small_airway_1	small_airway	1	1
TILD117LF	TILD117LF_36943	small_airway_1	small_airway	1	1
TILD117LF	TILD117LF_36944	small_airway_1	small_airway	1	1
TILD117LF	TILD117LF_36945	small_airway_1	small_airway	1	1
TILD117LF	TILD117LF_36947	small_airway_1	small_airway	1	1
TILD117LF	TILD117LF_36949	small_airway_1	small_airway	1	1
TILD117LF	TILD117LF_36950	small_airway_1	small_airway	1	1
TILD117LF	TILD117LF_36951	small_airway_1	small_airway	1	1
TILD117LF	TILD117LF_36953	small_airway_1	small_airway	1	1
TILD117LF	TILD117LF_36956	small_airway_1	small_airway	1	1
TILD117LF	TILD117LF_36957	small_airway_1	small_airway	1	1
TILD117LF	TILD117LF_36959	small_airway_1	small_airway	1	1
TILD117LF	TILD117LF_36960	small_airway_1	small_airway	1	1
TILD117LF	TILD117LF_36961	small_airway_1	small_airway	1	1
TILD117LF	TILD117LF_36962	small_airway_1	small_airway	1	1
TILD117LF	TILD117LF_36963	small_airway_1	small_airway	1	1
TILD117LF	TILD117LF_36964	small_airway_1	small_airway	1	1
TILD117LF	TILD117LF_36965	small_airway_1	small_airway	1	1
TILD117LF	TILD117LF_36966	small_airway_1	small_airway	1	1
TILD117LF	TILD117LF_36967	small_airway_1	small_airway	1	1
TILD117LF	TILD117LF_36968	small_airway_1	small_airway	1	1
TILD117LF	TILD117LF_36969	small_airway_1	small_airway	1	1
TILD117LF	TILD117LF_36970	small_airway_1	small_airway	1	1
TILD117LF	TILD117LF_36971	small_airway_1	small_airway	1	1
TILD117LF	TILD117LF_36972	small_airway_1	small_airway	1	1
TILD117LF	TILD117LF_36973	small_airway_1	small_airway	1	1
TILD117LF	TILD117LF_36974	small_airway_1	small_airway	1	1
TILD117LF	TILD117LF_36975	small_airway_1	small_airway	1	1
TILD117LF	TILD117LF_36976	small_airway_1	small_airway	1	1
TILD117LF	TILD117LF_36982	small_airway_1	small_airway	1	1
TILD117LF	TILD117LF_36983	small_airway_1	small_airway	1	1
TILD117LF	TILD117LF_36984	small_airway_1	small_airway	1	1
TILD117LF	TILD117LF_36985	small_airway_1	small_airway	1	1
TILD117LF	TILD117LF_36986	small_airway_1	small_airway	1	1
TILD117LF	TILD117LF_36987	small_airway_1	small_airway	1	1
TILD117LF	TILD117LF_36990	small_airway_1	small_airway	1	1
TILD117LF	TILD117LF_36991	small_airway_1	small_airway	1	1
TILD117LF	TILD117LF_36992	small_airway_1	small_airway	1	1
TILD117LF	TILD117LF_36993	small_airway_1	small_airway	1	1
TILD117LF	TILD117LF_36994	small_airway_1	small_airway	1	1
TILD117LF	TILD117LF_36995	small_airway_1	small_airway	1	1
TILD117LF	TILD117LF_36996	small_airway_1	small_airway	1	1
TILD117LF	TILD117LF_36997	small_airway_1	small_airway	1	1
TILD117LF	TILD117LF_36998	small_airway_1	small_airway	1	1
TILD117LF	TILD117LF_36999	small_airway_1	small_airway	1	1
TILD117LF	TILD117LF_37000	small_airway_1	small_airway	1	1
TILD117LF	TILD117LF_37001	small_airway_1	small_airway	1	1
TILD117LF	TILD117LF_37003	small_airway_1	small_airway	1	1
TILD117LF	TILD117LF_37004	small_airway_1	small_airway	1	1
TILD117LF	TILD117LF_37005	small_airway_1	small_airway	1	1
TILD117LF	TILD117LF_37006	small_airway_1	small_airway	1	1
TILD117LF	TILD117LF_37010	small_airway_1	small_airway	1	1
TILD117LF	TILD117LF_37011	small_airway_1	small_airway	1	1
TILD117LF	TILD117LF_37012	small_airway_1	small_airway	1	1
TILD117LF	TILD117LF_37013	small_airway_1	small_airway	1	1
TILD117LF	TILD117LF_37014	small_airway_1	small_airway	1	1
TILD117LF	TILD117LF_37016	small_airway_1	small_airway	1	1
TILD117LF	TILD117LF_37017	small_airway_1	small_airway	1	1
TILD117LF	TILD117LF_37018	small_airway_1	small_airway	1	1
TILD117LF	TILD117LF_37020	small_airway_1	small_airway	1	1
TILD117LF	TILD117LF_37021	small_airway_1	small_airway	1	1
TILD117LF	TILD117LF_37022	small_airway_1	small_airway	1	1
TILD117LF	TILD117LF_37023	small_airway_1	small_airway	1	1
TILD117LF	TILD117LF_37026	small_airway_1	small_airway	1	1
TILD117LF	TILD117LF_37027	small_airway_1	small_airway	1	1
TILD117LF	TILD117LF_37028	small_airway_1	small_airway	1	1
TILD117LF	TILD117LF_37031	small_airway_1	small_airway	1	1
TILD117LF	TILD117LF_37033	small_airway_1	small_airway	1	1
TILD117LF	TILD117LF_37034	small_airway_1	small_airway	1	1
TILD117LF	TILD117LF_37035	small_airway_1	small_airway	1	1
TILD117LF	TILD117LF_37036	small_airway_1	small_airway	1	1
TILD117LF	TILD117LF_37037	small_airway_1	small_airway	1	1
TILD117LF	TILD117LF_37038	small_airway_1	small_airway	1	1
TILD117LF	TILD117LF_37039	small_airway_1	small_airway	1	1
TILD117LF	TILD117LF_37040	small_airway_1	small_airway	1	1
TILD117LF	TILD117LF_37041	small_airway_1	small_airway	1	1
TILD117LF	TILD117LF_37042	small_airway_1	small_airway	1	1
TILD117LF	TILD117LF_37043	small_airway_1	small_airway	1	1
TILD117LF	TILD117LF_37044	small_airway_1	small_airway	1	1
TILD117LF	TILD117LF_37049	small_airway_1	small_airway	1	1
TILD117LF	TILD117LF_37050	small_airway_1	small_airway	1	1
TILD117LF	TILD117LF_37052	small_airway_1	small_airway	1	1
TILD117LF	TILD117LF_37053	small_airway_1	small_airway	1	1
TILD117LF	TILD117LF_37064	small_airway_1	small_airway	1	1
TILD117LF	TILD117LF_37065	small_airway_1	small_airway	1	1
TILD117LF	TILD117LF_37066	small_airway_1	small_airway	1	1
TILD117LF	TILD117LF_37068	small_airway_1	small_airway	1	1
TILD117LF	TILD117LF_37072	small_airway_1	small_airway	1	1
TILD117LF	TILD117LF_37073	small_airway_1	small_airway	1	1
TILD117LF	TILD117LF_37075	small_airway_1	small_airway	1	1
TILD117LF	TILD117LF_37076	small_airway_1	small_airway	1	1
TILD117LF	TILD117LF_37077	small_airway_1	small_airway	1	1
TILD117LF	TILD117LF_37078	small_airway_1	small_airway	1	1
TILD117LF	TILD117LF_37079	small_airway_1	small_airway	1	1
TILD117LF	TILD117LF_37080	small_airway_1	small_airway	1	1
TILD117LF	TILD117LF_37081	small_airway_1	small_airway	1	1
TILD117LF	TILD117LF_37373	small_airway_1	small_airway	1	1
TILD117LF	TILD117LF_37379	small_airway_1	small_airway	1	1
TILD117LF	TILD117LF_37384	small_airway_1	small_airway	1	1
TILD117LF	TILD117LF_37385	small_airway_1	small_airway	1	1
TILD117LF	TILD117LF_37386	small_airway_1	small_airway	1	1
TILD117LF	TILD117LF_37387	small_airway_1	small_airway	1	1
TILD117LF	TILD117LF_37388	small_airway_1	small_airway	1	1
TILD117LF	TILD117LF_37389	small_airway_1	small_airway	1	1
TILD117LF	TILD117LF_37390	small_airway_1	small_airway	1	1
TILD117LF	TILD117LF_37392	small_airway_1	small_airway	1	1
TILD117LF	TILD117LF_37393	small_airway_1	small_airway	1	1
TILD117LF	TILD117LF_37394	small_airway_1	small_airway	1	1
TILD117LF	TILD117LF_37395	small_airway_1	small_airway	1	1
TILD117LF	TILD117LF_37396	small_airway_1	small_airway	1	1
TILD117LF	TILD117LF_37398	small_airway_1	small_airway	1	1
TILD117LF	TILD117LF_37399	small_airway_1	small_airway	1	1
TILD117LF	TILD117LF_37400	small_airway_1	small_airway	1	1
TILD117LF	TILD117LF_37401	small_airway_1	small_airway	1	1
TILD117LF	TILD117LF_37402	small_airway_1	small_airway	1	1
TILD117LF	TILD117LF_37403	small_airway_1	small_airway	1	1
TILD117LF	TILD117LF_37404	small_airway_1	small_airway	1	1
TILD117LF	TILD117LF_37405	small_airway_1	small_airway	1	1
TILD117LF	TILD117LF_37406	small_airway_1	small_airway	1	1
TILD117LF	TILD117LF_37407	small_airway_1	small_airway	1	1
TILD117LF	TILD117LF_37408	small_airway_1	small_airway	1	1
TILD117LF	TILD117LF_37410	small_airway_1	small_airway	1	1
TILD117LF	TILD117LF_37411	small_airway_1	small_airway	1	1
TILD117LF	TILD117LF_37412	small_airway_1	small_airway	1	1
TILD117LF	TILD117LF_37413	small_airway_1	small_airway	1	1
TILD117LF	TILD117LF_37414	small_airway_1	small_airway	1	1
TILD117LF	TILD117LF_37415	small_airway_1	small_airway	1	1
TILD117LF	TILD117LF_37416	small_airway_1	small_airway	1	1
TILD117LF	TILD117LF_37417	small_airway_1	small_airway	1	1
TILD117LF	TILD117LF_37418	small_airway_1	small_airway	1	1
TILD117LF	TILD117LF_37419	small_airway_1	small_airway	1	1
TILD117LF	TILD117LF_37420	small_airway_1	small_airway	1	1
TILD117LF	TILD117LF_37451	small_airway_1	small_airway	1	1
TILD117LF	TILD117LF_37452	small_airway_1	small_airway	1	1
TILD117LF	TILD117LF_37541	small_airway_1	small_airway	1	1
TILD117LF	TILD117LF_37542	small_airway_1	small_airway	1	1
TILD117LF	TILD117LF_37543	small_airway_1	small_airway	1	1
TILD117LF	TILD117LF_37544	small_airway_1	small_airway	1	1
TILD117LF	TILD117LF_37545	small_airway_1	small_airway	1	1
TILD117LF	TILD117LF_37546	small_airway_1	small_airway	1	1
TILD117LF	TILD117LF_37547	small_airway_1	small_airway	1	1
TILD117LF	TILD117LF_37548	small_airway_1	small_airway	1	1
TILD117LF	TILD117LF_37549	small_airway_1	small_airway	1	1
TILD117LF	TILD117LF_37550	small_airway_1	small_airway	1	1
TILD117LF	TILD117LF_37551	small_airway_1	small_airway	1	1
TILD117LF	TILD117LF_37552	small_airway_1	small_airway	1	1
TILD117LF	TILD117LF_37553	small_airway_1	small_airway	1	1
TILD117LF	TILD117LF_37554	small_airway_1	small_airway	1	1
TILD117LF	TILD117LF_37555	small_airway_1	small_airway	1	1
TILD117LF	TILD117LF_37556	small_airway_1	small_airway	1	1
TILD117LF	TILD117LF_37557	small_airway_1	small_airway	1	1
TILD117LF	TILD117LF_37558	small_airway_1	small_airway	1	1
TILD117LF	TILD117LF_37559	small_airway_1	small_airway	1	1
TILD117LF	TILD117LF_37560	small_airway_1	small_airway	1	1
TILD117LF	TILD117LF_37561	small_airway_1	small_airway	1	1
TILD117LF	TILD117LF_37562	small_airway_1	small_airway	1	1
TILD117LF	TILD117LF_37563	small_airway_1	small_airway	1	1
TILD117LF	TILD117LF_37564	small_airway_1	small_airway	1	1
TILD117LF	TILD117LF_37565	small_airway_1	small_airway	1	1
TILD117LF	TILD117LF_37566	small_airway_1	small_airway	1	1
TILD117LF	TILD117LF_37567	small_airway_1	small_airway	1	1
TILD117LF	TILD117LF_37568	small_airway_1	small_airway	1	1
TILD117LF	TILD117LF_37569	small_airway_1	small_airway	1	1
TILD117LF	TILD117LF_37570	small_airway_1	small_airway	1	1
TILD117LF	TILD117LF_37571	small_airway_1	small_airway	1	1
TILD117LF	TILD117LF_37572	small_airway_1	small_airway	1	1
TILD117LF	TILD117LF_37573	small_airway_1	small_airway	1	1
TILD117LF	TILD117LF_37574	small_airway_1	small_airway	1	1
TILD117LF	TILD117LF_37575	small_airway_1	small_airway	1	1
TILD117LF	TILD117LF_37576	small_airway_1	small_airway	1	1
TILD117LF	TILD117LF_37577	small_airway_1	small_airway	1	1
TILD117LF	TILD117LF_37578	small_airway_1	small_airway	1	1
TILD117LF	TILD117LF_37579	small_airway_1	small_airway	1	1
TILD117LF	TILD117LF_37580	small_airway_1	small_airway	1	1
TILD117LF	TILD117LF_37581	small_airway_1	small_airway	1	1
TILD117LF	TILD117LF_37582	small_airway_1	small_airway	1	1
TILD117LF	TILD117LF_37584	small_airway_1	small_airway	1	1
TILD117LF	TILD117LF_37585	small_airway_1	small_airway	1	1
TILD117LF	TILD117LF_37586	small_airway_1	small_airway	1	1
TILD117LF	TILD117LF_37587	small_airway_1	small_airway	1	1
TILD117LF	TILD117LF_37588	small_airway_1	small_airway	1	1
TILD117LF	TILD117LF_37589	small_airway_1	small_airway	1	1
TILD117LF	TILD117LF_37590	small_airway_1	small_airway	1	1
TILD117LF	TILD117LF_37591	small_airway_1	small_airway	1	1
TILD117LF	TILD117LF_37593	small_airway_1	small_airway	1	1
TILD117LF	TILD117LF_37594	small_airway_1	small_airway	1	1
TILD117LF	TILD117LF_37595	small_airway_1	small_airway	1	1
TILD117LF	TILD117LF_37596	small_airway_1	small_airway	1	1
TILD117LF	TILD117LF_37597	small_airway_1	small_airway	1	1
TILD117LF	TILD117LF_37598	small_airway_1	small_airway	1	1
TILD117LF	TILD117LF_37599	small_airway_1	small_airway	1	1
TILD117LF	TILD117LF_37600	small_airway_1	small_airway	1	1
TILD117LF	TILD117LF_37601	small_airway_1	small_airway	1	1
TILD117LF	TILD117LF_37602	small_airway_1	small_airway	1	1
TILD117LF	TILD117LF_37603	small_airway_1	small_airway	1	1
TILD117LF	TILD117LF_37604	small_airway_1	small_airway	1	1
TILD117LF	TILD117LF_37605	small_airway_1	small_airway	1	1
TILD117LF	TILD117LF_37606	small_airway_1	small_airway	1	1
TILD117LF	TILD117LF_37607	small_airway_1	small_airway	1	1
TILD117LF	TILD117LF_37901	small_airway_1	small_airway	1	1
TILD117LF	TILD117LF_37902	small_airway_1	small_airway	1	1
TILD117LF	TILD117LF_37905	small_airway_1	small_airway	1	1
TILD117LF	TILD117LF_37906	small_airway_1	small_airway	1	1
TILD117LF	TILD117LF_37907	small_airway_1	small_airway	1	1
TILD117LF	TILD117LF_37908	small_airway_1	small_airway	1	1
TILD117LF	TILD117LF_37910	small_airway_1	small_airway	1	1
TILD117LF	TILD117LF_37911	small_airway_1	small_airway	1	1
TILD117LF	TILD117LF_37913	small_airway_1	small_airway	1	1
TILD117LF	TILD117LF_37914	small_airway_1	small_airway	1	1
TILD117LF	TILD117LF_37917	small_airway_1	small_airway	1	1
TILD117LF	TILD117LF_38418	small_airway_1	small_airway	1	1
TILD117LF	TILD117LF_38423	small_airway_1	small_airway	1	1
TILD117LF	TILD117LF_38426	small_airway_1	small_airway	1	1
TILD117LF	TILD117LF_38428	small_airway_1	small_airway	1	1
TILD117LF	TILD117LF_38429	small_airway_1	small_airway	1	1
TILD117LF	TILD117LF_38430	small_airway_1	small_airway	1	1
TILD117LF	TILD117LF_38431	small_airway_1	small_airway	1	1
TILD117LF	TILD117LF_38434	small_airway_1	small_airway	1	1
TILD117LF	TILD117LF_38435	small_airway_1	small_airway	1	1
TILD117LF	TILD117LF_38436	small_airway_1	small_airway	1	1
TILD117LF	TILD117LF_38438	small_airway_1	small_airway	1	1
TILD117LF	TILD117LF_38439	small_airway_1	small_airway	1	1
TILD117LF	TILD117LF_38442	small_airway_1	small_airway	1	1
TILD117LF	TILD117LF_38443	small_airway_1	small_airway	1	1
TILD117LF	TILD117LF_38444	small_airway_1	small_airway	1	1
TILD117LF	TILD117LF_38445	small_airway_1	small_airway	1	1
TILD117LF	TILD117LF_38446	small_airway_1	small_airway	1	1
TILD117LF	TILD117LF_38447	small_airway_1	small_airway	1	1
TILD117LF	TILD117LF_38448	small_airway_1	small_airway	1	1
TILD117LF	TILD117LF_38449	small_airway_1	small_airway	1	1
TILD117LF	TILD117LF_38450	small_airway_1	small_airway	1	1
TILD117LF	TILD117LF_38451	small_airway_1	small_airway	1	1
TILD117LF	TILD117LF_38452	small_airway_1	small_airway	1	1
TILD117LF	TILD117LF_38453	small_airway_1	small_airway	1	1
TILD117LF	TILD117LF_38454	small_airway_1	small_airway	1	1
TILD117LF	TILD117LF_38455	small_airway_1	small_airway	1	1
TILD117LF	TILD117LF_38456	small_airway_1	small_airway	1	1
TILD117LF	TILD117LF_38457	small_airway_1	small_airway	1	1
TILD117LF	TILD117LF_38458	small_airway_1	small_airway	1	1
TILD117LF	TILD117LF_38459	small_airway_1	small_airway	1	1
TILD117LF	TILD117LF_38460	small_airway_1	small_airway	1	1
TILD117LF	TILD117LF_38461	small_airway_1	small_airway	1	1
TILD117LF	TILD117LF_38462	small_airway_1	small_airway	1	1
TILD117LF	TILD117LF_38463	small_airway_1	small_airway	1	1
TILD117LF	TILD117LF_38464	small_airway_1	small_airway	1	1
TILD117LF	TILD117LF_38465	small_airway_1	small_airway	1	1
TILD117LF	TILD117LF_38466	small_airway_1	small_airway	1	1
TILD117LF	TILD117LF_38467	small_airway_1	small_airway	1	1
TILD117LF	TILD117LF_38611	small_airway_1	small_airway	1	1
TILD117LF	TILD117LF_38614	small_airway_1	small_airway	1	1
TILD117LF	TILD117LF_38615	small_airway_1	small_airway	1	1
TILD117LF	TILD117LF_38616	small_airway_1	small_airway	1	1
TILD117LF	TILD117LF_38618	small_airway_1	small_airway	1	1
TILD117LF	TILD117LF_38619	small_airway_1	small_airway	1	1
TILD117LF	TILD117LF_38620	small_airway_1	small_airway	1	1
TILD117LF	TILD117LF_38621	small_airway_1	small_airway	1	1
TILD117LF	TILD117LF_38622	small_airway_1	small_airway	1	1
TILD117LF	TILD117LF_38623	small_airway_1	small_airway	1	1
TILD117LF	TILD117LF_38625	small_airway_1	small_airway	1	1
TILD117LF	TILD117LF_38626	small_airway_1	small_airway	1	1
TILD117LF	TILD117LF_38627	small_airway_1	small_airway	1	1
TILD117LF	TILD117LF_39510	small_airway_1	small_airway	1	1
TILD117LF	TILD117LF_39511	small_airway_1	small_airway	1	1
TILD117LF	TILD117LF_39512	small_airway_1	small_airway	1	1
TILD117LF	TILD117LF_39513	small_airway_1	small_airway	1	1
TILD117LF	TILD117LF_39514	small_airway_1	small_airway	1	1
TILD117LF	TILD117LF_39515	small_airway_1	small_airway	1	1
TILD117LF	TILD117LF_39517	small_airway_1	small_airway	1	1
TILD117LF	TILD117LF_39518	small_airway_1	small_airway	1	1
TILD117LF	TILD117LF_39519	small_airway_1	small_airway	1	1
TILD117LF	TILD117LF_39520	small_airway_1	small_airway	1	1
TILD117LF	TILD117LF_39521	small_airway_1	small_airway	1	1
TILD117LF	TILD117LF_39522	small_airway_1	small_airway	1	1
TILD117LF	TILD117LF_39523	small_airway_1	small_airway	1	1
TILD117LF	TILD117LF_39526	small_airway_1	small_airway	1	1
TILD117LF	TILD117LF_39527	small_airway_1	small_airway	1	1
TILD117LF	TILD117LF_39528	small_airway_1	small_airway	1	1
TILD117LF	TILD117LF_39530	small_airway_1	small_airway	1	1
TILD117LF	TILD117LF_39533	small_airway_1	small_airway	1	1
TILD117LF	TILD117LF_39534	small_airway_1	small_airway	1	1
TILD117LF	TILD117LF_39536	small_airway_1	small_airway	1	1
TILD117LF	TILD117LF_39537	small_airway_1	small_airway	1	1
TILD117LF	TILD117LF_39538	small_airway_1	small_airway	1	1
TILD117LF	TILD117LF_39539	small_airway_1	small_airway	1	1
TILD117LF	TILD117LF_39541	small_airway_1	small_airway	1	1
TILD117LF	TILD117LF_39542	small_airway_1	small_airway	1	1
TILD117LF	TILD117LF_39560	small_airway_1	small_airway	1	1
TILD117LF	TILD117LF_39561	small_airway_1	small_airway	1	1
TILD117LF	TILD117LF_39562	small_airway_1	small_airway	1	1
TILD117LF	TILD117LF_39563	small_airway_1	small_airway	1	1
TILD117LF	TILD117LF_39564	small_airway_1	small_airway	1	1
TILD117LF	TILD117LF_39565	small_airway_1	small_airway	1	1
TILD117LF	TILD117LF_39566	small_airway_1	small_airway	1	1
TILD117LF	TILD117LF_39567	small_airway_1	small_airway	1	1
TILD117LF	TILD117LF_39568	small_airway_1	small_airway	1	1
TILD117LF	TILD117LF_39569	small_airway_1	small_airway	1	1
TILD117LF	TILD117LF_39570	small_airway_1	small_airway	1	1
TILD117LF	TILD117LF_39571	small_airway_1	small_airway	1	1
TILD117LF	TILD117LF_39572	small_airway_1	small_airway	1	1
TILD117LF	TILD117LF_39573	small_airway_1	small_airway	1	1
TILD117LF	TILD117LF_39574	small_airway_1	small_airway	1	1
TILD117LF	TILD117LF_39575	small_airway_1	small_airway	1	1
TILD117LF	TILD117LF_39576	small_airway_1	small_airway	1	1
TILD117LF	TILD117LF_39577	small_airway_1	small_airway	1	1
TILD117LF	TILD117LF_39579	small_airway_1	small_airway	1	1
TILD117LF	TILD117LF_39582	small_airway_1	small_airway	1	1
TILD117LF	TILD117LF_39585	small_airway_1	small_airway	1	1
TILD117LF	TILD117LF_39586	small_airway_1	small_airway	1	1
TILD117LF	TILD117LF_39587	small_airway_1	small_airway	1	1
TILD117LF	TILD117LF_39588	small_airway_1	small_airway	1	1
TILD117LF	TILD117LF_39589	small_airway_1	small_airway	1	1
TILD117LF	TILD117LF_39590	small_airway_1	small_airway	1	1
TILD117LF	TILD117LF_39591	small_airway_1	small_airway	1	1
TILD117LF	TILD117LF_39592	small_airway_1	small_airway	1	1
TILD117MF	TILD117MF_2317	artery_1	artery	1	1
TILD117MF	TILD117MF_2318	artery_1	artery	1	1
TILD117MF	TILD117MF_2319	artery_1	artery	1	1
TILD117MF	TILD117MF_2320	artery_1	artery	1	1
TILD117MF	TILD117MF_2321	artery_1	artery	1	1
TILD117MF	TILD117MF_2323	artery_1	artery	1	1
TILD117MF	TILD117MF_2324	artery_1	artery	1	1
TILD117MF	TILD117MF_2325	artery_1	artery	1	1
TILD117MF	TILD117MF_2326	artery_1	artery	1	1
TILD117MF	TILD117MF_2327	artery_1	artery	1	1
TILD117MF	TILD117MF_2328	artery_1	artery	1	1
TILD117MF	TILD117MF_2329	artery_1	artery	1	1
TILD117MF	TILD117MF_2330	artery_1	artery	1	1
TILD117MF	TILD117MF_2331	artery_1	artery	1	1
TILD117MF	TILD117MF_2332	artery_1	artery	1	1
TILD117MF	TILD117MF_2333	artery_1	artery	1	1
TILD117MF	TILD117MF_2334	artery_1	artery	1	1
TILD117MF	TILD117MF_2335	artery_1	artery	1	1
TILD117MF	TILD117MF_2336	artery_1	artery	1	1
TILD117MF	TILD117MF_2337	artery_1	artery	1	1
TILD117MF	TILD117MF_2342	artery_1	artery	1	1
TILD117MF	TILD117MF_2344	artery_1	artery	1	1
TILD117MF	TILD117MF_2345	artery_1	artery	1	1
TILD117MF	TILD117MF_2346	artery_1	artery	1	1
TILD117MF	TILD117MF_2918	artery_1	artery	1	1
TILD117MF	TILD117MF_2919	artery_1	artery	1	1
TILD117MF	TILD117MF_2920	artery_1	artery	1	1
TILD117MF	TILD117MF_2921	artery_1	artery	1	1
TILD117MF	TILD117MF_2922	artery_1	artery	1	1
TILD117MF	TILD117MF_2923	artery_1	artery	1	1
TILD117MF	TILD117MF_2924	artery_1	artery	1	1
TILD117MF	TILD117MF_2925	artery_1	artery	1	1
TILD117MF	TILD117MF_2926	artery_1	artery	1	1
TILD117MF	TILD117MF_2927	artery_1	artery	1	1
TILD117MF	TILD117MF_2928	artery_1	artery	1	1
TILD117MF	TILD117MF_2929	artery_1	artery	1	1
TILD117MF	TILD117MF_2930	artery_1	artery	1	1
TILD117MF	TILD117MF_2931	artery_1	artery	1	1
TILD117MF	TILD117MF_2932	artery_1	artery	1	1
TILD117MF	TILD117MF_5986	small_airway_1	small_airway	1	2
TILD117MF	TILD117MF_5988	small_airway_1	small_airway	1	2
TILD117MF	TILD117MF_5990	small_airway_1	small_airway	1	2
TILD117MF	TILD117MF_5992	small_airway_1	small_airway	1	2
TILD117MF	TILD117MF_5997	small_airway_1	small_airway	1	2
TILD117MF	TILD117MF_6002	small_airway_1	small_airway	1	2
TILD117MF	TILD117MF_6003	small_airway_2	small_airway	2	2
TILD117MF	TILD117MF_6007	small_airway_2	small_airway	2	2
TILD117MF	TILD117MF_6009	small_airway_1	small_airway	1	2
TILD117MF	TILD117MF_6016	small_airway_2	small_airway	2	2
TILD117MF	TILD117MF_6018	small_airway_2	small_airway	2	2
TILD117MF	TILD117MF_6019	small_airway_2	small_airway	2	2
TILD117MF	TILD117MF_6023	small_airway_2	small_airway	2	2
TILD117MF	TILD117MF_6026	small_airway_2	small_airway	2	2
TILD117MF	TILD117MF_6027	small_airway_2	small_airway	2	2
TILD117MF	TILD117MF_6028	small_airway_2	small_airway	2	2
TILD117MF	TILD117MF_6030	small_airway_2	small_airway	2	2
TILD117MF	TILD117MF_6031	small_airway_2	small_airway	2	2
TILD117MF	TILD117MF_6032	small_airway_2	small_airway	2	2
TILD117MF	TILD117MF_6034	small_airway_2	small_airway	2	2
TILD117MF	TILD117MF_6035	small_airway_2	small_airway	2	2
TILD117MF	TILD117MF_6036	small_airway_2	small_airway	2	2
TILD117MF	TILD117MF_6039	small_airway_2	small_airway	2	2
TILD117MF	TILD117MF_6040	small_airway_2	small_airway	2	2
TILD117MF	TILD117MF_6041	small_airway_1	small_airway	1	2
TILD117MF	TILD117MF_6042	small_airway_1	small_airway	1	2
TILD117MF	TILD117MF_6043	small_airway_1	small_airway	1	2
TILD117MF	TILD117MF_6044	small_airway_1	small_airway	1	2
TILD117MF	TILD117MF_6046	small_airway_2	small_airway	2	2
TILD117MF	TILD117MF_6047	small_airway_2	small_airway	2	2
TILD117MF	TILD117MF_6048	small_airway_2	small_airway	2	2
TILD117MF	TILD117MF_6049	small_airway_2	small_airway	2	2
TILD117MF	TILD117MF_6050	small_airway_2	small_airway	2	2
TILD117MF	TILD117MF_6051	small_airway_2	small_airway	2	2
TILD117MF	TILD117MF_6052	small_airway_2	small_airway	2	2
TILD117MF	TILD117MF_6053	small_airway_2	small_airway	2	2
TILD117MF	TILD117MF_6054	small_airway_2	small_airway	2	2
TILD117MF	TILD117MF_6055	small_airway_2	small_airway	2	2
TILD117MF	TILD117MF_6057	small_airway_2	small_airway	2	2
TILD117MF	TILD117MF_6058	small_airway_2	small_airway	2	2
TILD117MF	TILD117MF_6059	small_airway_2	small_airway	2	2
TILD117MF	TILD117MF_6060	small_airway_2	small_airway	2	2
TILD117MF	TILD117MF_6061	small_airway_2	small_airway	2	2
TILD117MF	TILD117MF_6062	small_airway_2	small_airway	2	2
TILD117MF	TILD117MF_6063	small_airway_2	small_airway	2	2
TILD117MF	TILD117MF_6065	small_airway_2	small_airway	2	2
TILD117MF	TILD117MF_6066	small_airway_2	small_airway	2	2
TILD117MF	TILD117MF_6068	small_airway_2	small_airway	2	2
TILD117MF	TILD117MF_6073	small_airway_2	small_airway	2	2
TILD117MF	TILD117MF_6074	small_airway_2	small_airway	2	2
TILD117MF	TILD117MF_6665	small_airway_1	small_airway	1	2
TILD117MF	TILD117MF_6667	small_airway_1	small_airway	1	2
TILD117MF	TILD117MF_6671	small_airway_1	small_airway	1	2
TILD117MF	TILD117MF_6675	small_airway_1	small_airway	1	2
TILD117MF	TILD117MF_6676	small_airway_1	small_airway	1	2
TILD117MF	TILD117MF_6679	small_airway_1	small_airway	1	2
TILD117MF	TILD117MF_6680	small_airway_1	small_airway	1	2
TILD117MF	TILD117MF_6681	small_airway_1	small_airway	1	2
TILD117MF	TILD117MF_6685	small_airway_1	small_airway	1	2
TILD117MF	TILD117MF_6686	small_airway_1	small_airway	1	2
TILD117MF	TILD117MF_6688	small_airway_1	small_airway	1	2
TILD117MF	TILD117MF_6689	small_airway_1	small_airway	1	2
TILD117MF	TILD117MF_6690	small_airway_1	small_airway	1	2
TILD117MF	TILD117MF_6691	small_airway_1	small_airway	1	2
TILD117MF	TILD117MF_6693	small_airway_1	small_airway	1	2
TILD117MF	TILD117MF_6694	small_airway_1	small_airway	1	2
TILD117MF	TILD117MF_6695	small_airway_1	small_airway	1	2
TILD117MF	TILD117MF_6696	small_airway_1	small_airway	1	2
TILD117MF	TILD117MF_6697	small_airway_1	small_airway	1	2
TILD117MF	TILD117MF_6699	small_airway_1	small_airway	1	2
TILD117MF	TILD117MF_6700	small_airway_1	small_airway	1	2
TILD117MF	TILD117MF_6701	small_airway_1	small_airway	1	2
TILD117MF	TILD117MF_6703	small_airway_1	small_airway	1	2
TILD117MF	TILD117MF_6705	small_airway_1	small_airway	1	2
TILD117MF	TILD117MF_6707	small_airway_1	small_airway	1	2
TILD117MF	TILD117MF_6716	small_airway_1	small_airway	1	2
TILD117MF	TILD117MF_6717	small_airway_1	small_airway	1	2
TILD117MF	TILD117MF_6718	small_airway_1	small_airway	1	2
TILD117MF	TILD117MF_6719	small_airway_1	small_airway	1	2
TILD117MF	TILD117MF_6720	small_airway_1	small_airway	1	2
TILD117MF	TILD117MF_6725	small_airway_1	small_airway	1	2
TILD117MF	TILD117MF_6728	small_airway_1	small_airway	1	2
TILD117MF	TILD117MF_6729	small_airway_1	small_airway	1	2
TILD117MF	TILD117MF_6730	small_airway_1	small_airway	1	2
TILD117MF	TILD117MF_6734	small_airway_2	small_airway	2	2
TILD117MF	TILD117MF_6746	small_airway_1	small_airway	1	2
TILD117MF	TILD117MF_6768	small_airway_2	small_airway	2	2
TILD117MF	TILD117MF_6769	small_airway_2	small_airway	2	2
TILD117MF	TILD117MF_6771	small_airway_2	small_airway	2	2
TILD117MF	TILD117MF_6773	small_airway_2	small_airway	2	2
TILD117MF	TILD117MF_6774	small_airway_2	small_airway	2	2
TILD117MF	TILD117MF_6778	small_airway_2	small_airway	2	2
TILD117MF	TILD117MF_6779	small_airway_2	small_airway	2	2
TILD117MF	TILD117MF_6786	small_airway_2	small_airway	2	2
TILD117MF	TILD117MF_6790	small_airway_2	small_airway	2	2
TILD117MF	TILD117MF_6792	small_airway_2	small_airway	2	2
TILD117MF	TILD117MF_6986	small_airway_1	small_airway	1	2
TILD117MF	TILD117MF_7002	small_airway_1	small_airway	1	2
TILD117MF	TILD117MF_7006	small_airway_1	small_airway	1	2
TILD117MF	TILD117MF_7011	small_airway_1	small_airway	1	2
TILD117MF	TILD117MF_7017	small_airway_1	small_airway	1	2
TILD117MF	TILD117MF_7022	small_airway_1	small_airway	1	2
TILD117MF	TILD117MF_7027	small_airway_1	small_airway	1	2
TILD117MF	TILD117MF_21946	artery_1	artery	1	1
TILD117MF	TILD117MF_21948	artery_1	artery	1	1
TILD117MF	TILD117MF_21949	artery_1	artery	1	1
TILD117MF	TILD117MF_21950	artery_1	artery	1	1
TILD117MF	TILD117MF_21951	artery_1	artery	1	1
TILD117MF	TILD117MF_21953	artery_1	artery	1	1
TILD117MF	TILD117MF_21954	artery_1	artery	1	1
TILD117MF	TILD117MF_21955	artery_1	artery	1	1
TILD117MF	TILD117MF_21957	artery_1	artery	1	1
TILD117MF	TILD117MF_21958	artery_1	artery	1	1
TILD117MF	TILD117MF_21959	artery_1	artery	1	1
TILD117MF	TILD117MF_21960	artery_1	artery	1	1
TILD117MF	TILD117MF_21963	artery_1	artery	1	1
TILD117MF	TILD117MF_21964	artery_1	artery	1	1
TILD117MF	TILD117MF_21965	artery_1	artery	1	1
TILD117MF	TILD117MF_21966	artery_1	artery	1	1
TILD117MF	TILD117MF_21967	artery_1	artery	1	1
TILD117MF	TILD117MF_21968	artery_1	artery	1	1
TILD117MF	TILD117MF_21969	artery_1	artery	1	1
TILD117MF	TILD117MF_21970	artery_1	artery	1	1
TILD117MF	TILD117MF_21971	artery_1	artery	1	1
TILD117MF	TILD117MF_21972	artery_1	artery	1	1
TILD117MF	TILD117MF_21973	artery_1	artery	1	1
TILD117MF	TILD117MF_21974	artery_1	artery	1	1
TILD117MF	TILD117MF_21975	artery_1	artery	1	1
TILD117MF	TILD117MF_21976	artery_1	artery	1	1
TILD117MF	TILD117MF_21977	artery_1	artery	1	1
TILD117MF	TILD117MF_21978	artery_1	artery	1	1
TILD117MF	TILD117MF_21979	artery_1	artery	1	1
TILD117MF	TILD117MF_23210	artery_1	artery	1	1
TILD117MF	TILD117MF_23211	artery_1	artery	1	1
TILD117MF	TILD117MF_23213	artery_1	artery	1	1
TILD117MF	TILD117MF_23214	artery_1	artery	1	1
TILD117MF	TILD117MF_23215	artery_1	artery	1	1
TILD117MF	TILD117MF_23216	artery_1	artery	1	1
TILD117MF	TILD117MF_23217	artery_1	artery	1	1
TILD117MF	TILD117MF_23219	artery_1	artery	1	1
TILD117MF	TILD117MF_23222	artery_1	artery	1	1
TILD117MF	TILD117MF_23223	artery_1	artery	1	1
TILD117MF	TILD117MF_23224	artery_1	artery	1	1
TILD117MF	TILD117MF_23225	artery_1	artery	1	1
TILD117MF	TILD117MF_23226	artery_1	artery	1	1
TILD117MF	TILD117MF_23227	artery_1	artery	1	1
TILD117MF	TILD117MF_23228	artery_1	artery	1	1
TILD117MF	TILD117MF_23262	artery_1	artery	1	1
TILD117MF	TILD117MF_23263	artery_1	artery	1	1
TILD117MF	TILD117MF_23265	artery_1	artery	1	1
TILD117MF	TILD117MF_23266	artery_1	artery	1	1
TILD117MF	TILD117MF_23268	artery_1	artery	1	1
TILD117MF	TILD117MF_23270	artery_1	artery	1	1
TILD117MF	TILD117MF_23271	artery_1	artery	1	1
TILD117MF	TILD117MF_23272	artery_1	artery	1	1
TILD117MF	TILD117MF_23277	artery_1	artery	1	1
TILD117MF	TILD117MF_23278	artery_1	artery	1	1
TILD117MF	TILD117MF_23279	artery_1	artery	1	1
TILD117MF	TILD117MF_23281	artery_1	artery	1	1
TILD117MF	TILD117MF_23282	artery_1	artery	1	1
TILD117MF	TILD117MF_23283	artery_1	artery	1	1
TILD117MF	TILD117MF_23284	artery_1	artery	1	1
TILD117MF	TILD117MF_28989	remodeled_epithelium_1	remodeled_epithelium	1	3
TILD117MF	TILD117MF_29001	remodeled_epithelium_1	remodeled_epithelium	1	3
TILD117MF	TILD117MF_29005	remodeled_epithelium_1	remodeled_epithelium	1	3
TILD117MF	TILD117MF_29011	remodeled_epithelium_1	remodeled_epithelium	1	3
TILD117MF	TILD117MF_29435	remodeled_epithelium_2	remodeled_epithelium	2	3
TILD117MF	TILD117MF_29438	remodeled_epithelium_2	remodeled_epithelium	2	3
TILD117MF	TILD117MF_29440	remodeled_epithelium_2	remodeled_epithelium	2	3
TILD117MF	TILD117MF_29441	remodeled_epithelium_2	remodeled_epithelium	2	3
TILD117MF	TILD117MF_29445	remodeled_epithelium_2	remodeled_epithelium	2	3
TILD117MF	TILD117MF_29446	remodeled_epithelium_2	remodeled_epithelium	2	3
TILD117MF	TILD117MF_29448	remodeled_epithelium_2	remodeled_epithelium	2	3
TILD117MF	TILD117MF_29451	remodeled_epithelium_2	remodeled_epithelium	2	3
TILD117MF	TILD117MF_29453	remodeled_epithelium_2	remodeled_epithelium	2	3
TILD117MF	TILD117MF_29600	remodeled_epithelium_1	remodeled_epithelium	1	3
TILD117MF	TILD117MF_29601	remodeled_epithelium_1	remodeled_epithelium	1	3
TILD117MF	TILD117MF_29603	remodeled_epithelium_2	remodeled_epithelium	2	3
TILD117MF	TILD117MF_29604	remodeled_epithelium_2	remodeled_epithelium	2	3
TILD117MF	TILD117MF_29605	remodeled_epithelium_2	remodeled_epithelium	2	3
TILD117MF	TILD117MF_29608	remodeled_epithelium_1	remodeled_epithelium	1	3
TILD117MF	TILD117MF_29611	remodeled_epithelium_1	remodeled_epithelium	1	3
TILD117MF	TILD117MF_29617	remodeled_epithelium_1	remodeled_epithelium	1	3
TILD117MF	TILD117MF_29622	remodeled_epithelium_1	remodeled_epithelium	1	3
TILD117MF	TILD117MF_29636	remodeled_epithelium_1	remodeled_epithelium	1	3
TILD117MF	TILD117MF_29640	remodeled_epithelium_1	remodeled_epithelium	1	3
TILD117MF	TILD117MF_29645	remodeled_epithelium_1	remodeled_epithelium	1	3
TILD117MF	TILD117MF_29650	remodeled_epithelium_1	remodeled_epithelium	1	3
TILD117MF	TILD117MF_29661	artery_1	artery	1	1
TILD117MF	TILD117MF_29662	artery_1	artery	1	1
TILD117MF	TILD117MF_29665	artery_1	artery	1	1
TILD117MF	TILD117MF_29667	artery_1	artery	1	1
TILD117MF	TILD117MF_29668	artery_1	artery	1	1
TILD117MF	TILD117MF_29673	artery_1	artery	1	1
TILD117MF	TILD117MF_29674	artery_1	artery	1	1
TILD117MF	TILD117MF_29676	artery_1	artery	1	1
TILD117MF	TILD117MF_29682	artery_1	artery	1	1
TILD117MF	TILD117MF_29686	artery_1	artery	1	1
TILD117MF	TILD117MF_29689	artery_1	artery	1	1
TILD117MF	TILD117MF_29693	artery_1	artery	1	1
TILD117MF	TILD117MF_29694	artery_1	artery	1	1
TILD117MF	TILD117MF_29695	artery_1	artery	1	1
TILD117MF	TILD117MF_29697	artery_1	artery	1	1
TILD117MF	TILD117MF_29698	artery_1	artery	1	1
TILD117MF	TILD117MF_29699	artery_1	artery	1	1
TILD117MF	TILD117MF_29701	artery_1	artery	1	1
TILD117MF	TILD117MF_29703	artery_1	artery	1	1
TILD117MF	TILD117MF_29704	artery_1	artery	1	1
TILD117MF	TILD117MF_29706	artery_1	artery	1	1
TILD117MF	TILD117MF_29707	artery_1	artery	1	1
TILD117MF	TILD117MF_29708	artery_1	artery	1	1
TILD117MF	TILD117MF_29854	remodeled_epithelium_2	remodeled_epithelium	2	3
TILD117MF	TILD117MF_29861	remodeled_epithelium_2	remodeled_epithelium	2	3
TILD117MF	TILD117MF_30287	artery_1	artery	1	1
TILD117MF	TILD117MF_30290	artery_1	artery	1	1
TILD117MF	TILD117MF_30291	artery_1	artery	1	1
TILD117MF	TILD117MF_30292	artery_1	artery	1	1
TILD117MF	TILD117MF_30293	artery_1	artery	1	1
TILD117MF	TILD117MF_30294	artery_1	artery	1	1
TILD117MF	TILD117MF_30295	artery_1	artery	1	1
TILD117MF	TILD117MF_30296	artery_1	artery	1	1
TILD117MF	TILD117MF_30298	artery_1	artery	1	1
TILD117MF	TILD117MF_30299	artery_1	artery	1	1
TILD117MF	TILD117MF_30301	artery_1	artery	1	1
TILD117MF	TILD117MF_30303	artery_1	artery	1	1
TILD117MF	TILD117MF_30304	artery_1	artery	1	1
TILD117MF	TILD117MF_30307	artery_1	artery	1	1
TILD117MF	TILD117MF_30311	artery_1	artery	1	1
TILD117MF	TILD117MF_30312	artery_1	artery	1	1
TILD117MF	TILD117MF_30413	artery_1	artery	1	1
TILD117MF	TILD117MF_30414	artery_1	artery	1	1
TILD117MF	TILD117MF_30415	artery_1	artery	1	1
TILD117MF	TILD117MF_30416	artery_1	artery	1	1
TILD117MF	TILD117MF_30417	artery_1	artery	1	1
TILD117MF	TILD117MF_30421	artery_1	artery	1	1
TILD117MF	TILD117MF_30422	artery_1	artery	1	1
TILD117MF	TILD117MF_30423	artery_1	artery	1	1
TILD117MF	TILD117MF_30424	artery_1	artery	1	1
TILD117MF	TILD117MF_30425	artery_1	artery	1	1
TILD117MF	TILD117MF_30426	artery_1	artery	1	1
TILD117MF	TILD117MF_30427	artery_1	artery	1	1
TILD117MF	TILD117MF_30428	artery_1	artery	1	1
TILD117MF	TILD117MF_30429	artery_1	artery	1	1
TILD117MF	TILD117MF_30430	artery_1	artery	1	1
TILD117MF	TILD117MF_30431	artery_1	artery	1	1
TILD117MF	TILD117MF_30432	artery_1	artery	1	1
TILD117MF	TILD117MF_30433	artery_1	artery	1	1
TILD117MF	TILD117MF_30434	artery_1	artery	1	1
TILD117MF	TILD117MF_30435	artery_1	artery	1	1
TILD117MF	TILD117MF_30436	artery_1	artery	1	1
TILD117MF	TILD117MF_30437	artery_1	artery	1	1
TILD117MF	TILD117MF_30438	artery_1	artery	1	1
TILD117MF	TILD117MF_30439	artery_1	artery	1	1
TILD117MF	TILD117MF_30440	artery_1	artery	1	1
TILD117MF	TILD117MF_30441	artery_1	artery	1	1
TILD117MF	TILD117MF_30442	artery_1	artery	1	1
TILD117MF	TILD117MF_30443	artery_1	artery	1	1
TILD117MF	TILD117MF_30444	artery_1	artery	1	1
TILD117MF	TILD117MF_30445	artery_1	artery	1	1
TILD117MF	TILD117MF_30446	artery_1	artery	1	1
TILD117MF	TILD117MF_30447	artery_1	artery	1	1
TILD117MF	TILD117MF_30448	artery_1	artery	1	1
TILD117MF	TILD117MF_30449	artery_1	artery	1	1
TILD117MF	TILD117MF_30450	artery_1	artery	1	1
TILD117MF	TILD117MF_30451	artery_1	artery	1	1
TILD117MF	TILD117MF_30452	artery_1	artery	1	1
TILD117MF	TILD117MF_30453	artery_1	artery	1	1
TILD117MF	TILD117MF_30454	artery_1	artery	1	1
TILD117MF	TILD117MF_30455	artery_1	artery	1	1
TILD117MF	TILD117MF_30456	artery_1	artery	1	1
TILD117MF	TILD117MF_30457	artery_1	artery	1	1
TILD117MF	TILD117MF_30458	artery_1	artery	1	1
TILD117MF	TILD117MF_30459	artery_1	artery	1	1
TILD117MF	TILD117MF_30461	artery_1	artery	1	1
TILD117MF	TILD117MF_30462	artery_1	artery	1	1
TILD117MF	TILD117MF_30463	artery_1	artery	1	1
TILD117MF	TILD117MF_30464	artery_1	artery	1	1
TILD117MF	TILD117MF_30465	artery_1	artery	1	1
TILD117MF	TILD117MF_30466	artery_1	artery	1	1
TILD117MF	TILD117MF_30469	artery_1	artery	1	1
TILD117MF	TILD117MF_30471	artery_1	artery	1	1
TILD117MF	TILD117MF_30472	artery_1	artery	1	1
TILD117MF	TILD117MF_30473	artery_1	artery	1	1
TILD117MF	TILD117MF_30474	artery_1	artery	1	1
TILD117MF	TILD117MF_30480	artery_1	artery	1	1
TILD117MF	TILD117MF_30481	artery_1	artery	1	1
TILD117MF	TILD117MF_30482	artery_1	artery	1	1
TILD117MF	TILD117MF_30483	artery_1	artery	1	1
TILD117MF	TILD117MF_30484	artery_1	artery	1	1
TILD117MF	TILD117MF_30485	artery_1	artery	1	1
TILD117MF	TILD117MF_30486	artery_1	artery	1	1
TILD117MF	TILD117MF_30487	artery_1	artery	1	1
TILD117MF	TILD117MF_34397	remodeled_epithelium_3	remodeled_epithelium	3	3
TILD117MF	TILD117MF_34398	remodeled_epithelium_3	remodeled_epithelium	3	3
TILD117MF	TILD117MF_34399	remodeled_epithelium_3	remodeled_epithelium	3	3
TILD117MF	TILD117MF_34704	remodeled_epithelium_3	remodeled_epithelium	3	3
TILD117MF	TILD117MF_34706	remodeled_epithelium_3	remodeled_epithelium	3	3
TILD117MF	TILD117MF_34707	remodeled_epithelium_3	remodeled_epithelium	3	3
TILD117MF	TILD117MF_34708	remodeled_epithelium_3	remodeled_epithelium	3	3
TILD117MF	TILD117MF_34709	remodeled_epithelium_3	remodeled_epithelium	3	3
TILD117MF	TILD117MF_34711	remodeled_epithelium_3	remodeled_epithelium	3	3
TILD117MF	TILD117MF_34712	remodeled_epithelium_3	remodeled_epithelium	3	3
TILD117MF	TILD117MF_34713	remodeled_epithelium_3	remodeled_epithelium	3	3
TILD117MF	TILD117MF_34715	remodeled_epithelium_3	remodeled_epithelium	3	3
TILD117MF	TILD117MF_34720	remodeled_epithelium_3	remodeled_epithelium	3	3
TILD117MF	TILD117MF_34723	remodeled_epithelium_3	remodeled_epithelium	3	3
TILD117MF	TILD117MF_34728	remodeled_epithelium_3	remodeled_epithelium	3	3
TILD117MF	TILD117MF_34733	remodeled_epithelium_3	remodeled_epithelium	3	3
TILD117MF	TILD117MF_34738	remodeled_epithelium_3	remodeled_epithelium	3	3
TILD117MF	TILD117MF_34739	remodeled_epithelium_3	remodeled_epithelium	3	3
TILD117MF	TILD117MF_34740	remodeled_epithelium_3	remodeled_epithelium	3	3
TILD117MF	TILD117MF_34741	remodeled_epithelium_3	remodeled_epithelium	3	3
TILD117MF	TILD117MF_34742	remodeled_epithelium_3	remodeled_epithelium	3	3
TILD117MF	TILD117MF_34813	remodeled_epithelium_3	remodeled_epithelium	3	3
TILD117MF	TILD117MF_34815	remodeled_epithelium_3	remodeled_epithelium	3	3
TILD117MF	TILD117MF_35759	remodeled_epithelium_3	remodeled_epithelium	3	3
TILD117MF	TILD117MF_35760	remodeled_epithelium_3	remodeled_epithelium	3	3
TILD117MF	TILD117MF_35761	remodeled_epithelium_3	remodeled_epithelium	3	3
TILD117MF	TILD117MF_35762	remodeled_epithelium_3	remodeled_epithelium	3	3
TILD117MF	TILD117MF_35763	remodeled_epithelium_3	remodeled_epithelium	3	3
TILD117MF	TILD117MF_35764	remodeled_epithelium_3	remodeled_epithelium	3	3
TILD175	TILD175_474	airway_smooth_muscle_4	airway_smooth_muscle	4	6
TILD175	TILD175_499	airway_smooth_muscle_4	airway_smooth_muscle	4	6
TILD175	TILD175_524	airway_smooth_muscle_1	airway_smooth_muscle	1	6
TILD175	TILD175_534	airway_smooth_muscle_1	airway_smooth_muscle	1	6
TILD175	TILD175_1495	small_airway_1	small_airway	1	2
TILD175	TILD175_1496	small_airway_1	small_airway	1	2
TILD175	TILD175_1498	small_airway_1	small_airway	1	2
TILD175	TILD175_1500	small_airway_1	small_airway	1	2
TILD175	TILD175_1502	small_airway_1	small_airway	1	2
TILD175	TILD175_1504	small_airway_1	small_airway	1	2
TILD175	TILD175_1505	small_airway_1	small_airway	1	2
TILD175	TILD175_1506	small_airway_1	small_airway	1	2
TILD175	TILD175_1509	small_airway_1	small_airway	1	2
TILD175	TILD175_1511	small_airway_1	small_airway	1	2
TILD175	TILD175_1512	small_airway_1	small_airway	1	2
TILD175	TILD175_1514	small_airway_1	small_airway	1	2
TILD175	TILD175_1515	small_airway_1	small_airway	1	2
TILD175	TILD175_1516	small_airway_1	small_airway	1	2
TILD175	TILD175_1518	small_airway_1	small_airway	1	2
TILD175	TILD175_1519	small_airway_1	small_airway	1	2
TILD175	TILD175_1520	small_airway_1	small_airway	1	2
TILD175	TILD175_1521	small_airway_1	small_airway	1	2
TILD175	TILD175_1522	small_airway_1	small_airway	1	2
TILD175	TILD175_1524	small_airway_1	small_airway	1	2
TILD175	TILD175_1529	small_airway_1	small_airway	1	2
TILD175	TILD175_1530	small_airway_1	small_airway	1	2
TILD175	TILD175_1532	small_airway_1	small_airway	1	2
TILD175	TILD175_1533	small_airway_1	small_airway	1	2
TILD175	TILD175_1534	small_airway_1	small_airway	1	2
TILD175	TILD175_1535	small_airway_1	small_airway	1	2
TILD175	TILD175_1536	small_airway_1	small_airway	1	2
TILD175	TILD175_1537	small_airway_1	small_airway	1	2
TILD175	TILD175_1539	small_airway_1	small_airway	1	2
TILD175	TILD175_1541	small_airway_1	small_airway	1	2
TILD175	TILD175_1542	small_airway_1	small_airway	1	2
TILD175	TILD175_1543	small_airway_1	small_airway	1	2
TILD175	TILD175_1544	small_airway_1	small_airway	1	2
TILD175	TILD175_1547	small_airway_1	small_airway	1	2
TILD175	TILD175_1548	small_airway_1	small_airway	1	2
TILD175	TILD175_1549	small_airway_1	small_airway	1	2
TILD175	TILD175_1550	small_airway_1	small_airway	1	2
TILD175	TILD175_1552	small_airway_1	small_airway	1	2
TILD175	TILD175_1556	small_airway_1	small_airway	1	2
TILD175	TILD175_1557	small_airway_1	small_airway	1	2
TILD175	TILD175_1558	small_airway_1	small_airway	1	2
TILD175	TILD175_2730	muscularized_artery_1	muscularized_artery	1	1
TILD175	TILD175_2731	muscularized_artery_1	muscularized_artery	1	1
TILD175	TILD175_2732	muscularized_artery_1	muscularized_artery	1	1
TILD175	TILD175_2733	muscularized_artery_1	muscularized_artery	1	1
TILD175	TILD175_2734	muscularized_artery_1	muscularized_artery	1	1
TILD175	TILD175_2736	muscularized_artery_1	muscularized_artery	1	1
TILD175	TILD175_2738	muscularized_artery_1	muscularized_artery	1	1
TILD175	TILD175_2739	muscularized_artery_1	muscularized_artery	1	1
TILD175	TILD175_2740	muscularized_artery_1	muscularized_artery	1	1
TILD175	TILD175_2741	muscularized_artery_1	muscularized_artery	1	1
TILD175	TILD175_2743	muscularized_artery_1	muscularized_artery	1	1
TILD175	TILD175_2744	muscularized_artery_1	muscularized_artery	1	1
TILD175	TILD175_2745	muscularized_artery_1	muscularized_artery	1	1
TILD175	TILD175_2746	muscularized_artery_1	muscularized_artery	1	1
TILD175	TILD175_2749	muscularized_artery_1	muscularized_artery	1	1
TILD175	TILD175_2755	muscularized_artery_1	muscularized_artery	1	1
TILD175	TILD175_2756	muscularized_artery_1	muscularized_artery	1	1
TILD175	TILD175_2757	muscularized_artery_1	muscularized_artery	1	1
TILD175	TILD175_2758	muscularized_artery_1	muscularized_artery	1	1
TILD175	TILD175_2759	muscularized_artery_1	muscularized_artery	1	1
TILD175	TILD175_2760	muscularized_artery_1	muscularized_artery	1	1
TILD175	TILD175_2761	muscularized_artery_1	muscularized_artery	1	1
TILD175	TILD175_2762	muscularized_artery_1	muscularized_artery	1	1
TILD175	TILD175_2763	muscularized_artery_1	muscularized_artery	1	1
TILD175	TILD175_2764	muscularized_artery_1	muscularized_artery	1	1
TILD175	TILD175_2765	muscularized_artery_1	muscularized_artery	1	1
TILD175	TILD175_2766	muscularized_artery_1	muscularized_artery	1	1
TILD175	TILD175_2768	muscularized_artery_1	muscularized_artery	1	1
TILD175	TILD175_2770	muscularized_artery_1	muscularized_artery	1	1
TILD175	TILD175_2771	muscularized_artery_1	muscularized_artery	1	1
TILD175	TILD175_2775	muscularized_artery_1	muscularized_artery	1	1
TILD175	TILD175_2776	muscularized_artery_1	muscularized_artery	1	1
TILD175	TILD175_2778	muscularized_artery_1	muscularized_artery	1	1
TILD175	TILD175_2779	muscularized_artery_1	muscularized_artery	1	1
TILD175	TILD175_2782	muscularized_artery_1	muscularized_artery	1	1
TILD175	TILD175_2805	small_airway_1	small_airway	1	2
TILD175	TILD175_2808	muscularized_artery_1	muscularized_artery	1	1
TILD175	TILD175_2809	muscularized_artery_1	muscularized_artery	1	1
TILD175	TILD175_5216	airway_smooth_muscle_2	airway_smooth_muscle	2	6
TILD175	TILD175_5427	airway_smooth_muscle_2	airway_smooth_muscle	2	6
TILD175	TILD175_5428	airway_smooth_muscle_3	airway_smooth_muscle	3	6
TILD175	TILD175_5430	airway_smooth_muscle_3	airway_smooth_muscle	3	6
TILD175	TILD175_5470	airway_smooth_muscle_2	airway_smooth_muscle	2	6
TILD175	TILD175_6070	airway_smooth_muscle_1	airway_smooth_muscle	1	6
TILD175	TILD175_6072	airway_smooth_muscle_1	airway_smooth_muscle	1	6
TILD175	TILD175_6073	airway_smooth_muscle_1	airway_smooth_muscle	1	6
TILD175	TILD175_6074	airway_smooth_muscle_1	airway_smooth_muscle	1	6
TILD175	TILD175_6075	airway_smooth_muscle_1	airway_smooth_muscle	1	6
TILD175	TILD175_6076	airway_smooth_muscle_1	airway_smooth_muscle	1	6
TILD175	TILD175_6077	airway_smooth_muscle_1	airway_smooth_muscle	1	6
TILD175	TILD175_6078	airway_smooth_muscle_1	airway_smooth_muscle	1	6
TILD175	TILD175_6079	airway_smooth_muscle_1	airway_smooth_muscle	1	6
TILD175	TILD175_6080	airway_smooth_muscle_1	airway_smooth_muscle	1	6
TILD175	TILD175_6081	airway_smooth_muscle_1	airway_smooth_muscle	1	6
TILD175	TILD175_6082	airway_smooth_muscle_3	airway_smooth_muscle	3	6
TILD175	TILD175_6083	airway_smooth_muscle_1	airway_smooth_muscle	1	6
TILD175	TILD175_6085	airway_smooth_muscle_6	airway_smooth_muscle	6	6
TILD175	TILD175_6087	airway_smooth_muscle_6	airway_smooth_muscle	6	6
TILD175	TILD175_6088	airway_smooth_muscle_6	airway_smooth_muscle	6	6
TILD175	TILD175_6090	airway_smooth_muscle_6	airway_smooth_muscle	6	6
TILD175	TILD175_6091	airway_smooth_muscle_6	airway_smooth_muscle	6	6
TILD175	TILD175_6092	airway_smooth_muscle_6	airway_smooth_muscle	6	6
TILD175	TILD175_6094	airway_smooth_muscle_6	airway_smooth_muscle	6	6
TILD175	TILD175_6095	airway_smooth_muscle_6	airway_smooth_muscle	6	6
TILD175	TILD175_6998	venule_1	venule	1	1
TILD175	TILD175_7000	venule_1	venule	1	1
TILD175	TILD175_7003	venule_1	venule	1	1
TILD175	TILD175_7004	venule_1	venule	1	1
TILD175	TILD175_7005	venule_1	venule	1	1
TILD175	TILD175_7012	venule_1	venule	1	1
TILD175	TILD175_7015	venule_1	venule	1	1
TILD175	TILD175_7016	venule_1	venule	1	1
TILD175	TILD175_7023	venule_1	venule	1	1
TILD175	TILD175_7026	venule_1	venule	1	1
TILD175	TILD175_7027	venule_1	venule	1	1
TILD175	TILD175_7028	venule_1	venule	1	1
TILD175	TILD175_7029	venule_1	venule	1	1
TILD175	TILD175_7166	venule_1	venule	1	1
TILD175	TILD175_7167	venule_1	venule	1	1
TILD175	TILD175_7168	venule_1	venule	1	1
TILD175	TILD175_7173	venule_1	venule	1	1
TILD175	TILD175_7174	venule_1	venule	1	1
TILD175	TILD175_7175	venule_1	venule	1	1
TILD175	TILD175_7177	venule_1	venule	1	1
TILD175	TILD175_7180	venule_1	venule	1	1
TILD175	TILD175_7181	venule_1	venule	1	1
TILD175	TILD175_7182	venule_1	venule	1	1
TILD175	TILD175_12203	small_airway_1	small_airway	1	2
TILD175	TILD175_12204	small_airway_1	small_airway	1	2
TILD175	TILD175_13165	small_airway_1	small_airway	1	2
TILD175	TILD175_13166	small_airway_1	small_airway	1	2
TILD175	TILD175_13167	small_airway_1	small_airway	1	2
TILD175	TILD175_13168	small_airway_1	small_airway	1	2
TILD175	TILD175_13169	small_airway_1	small_airway	1	2
TILD175	TILD175_13170	small_airway_1	small_airway	1	2
TILD175	TILD175_13171	small_airway_1	small_airway	1	2
TILD175	TILD175_13172	small_airway_1	small_airway	1	2
TILD175	TILD175_13173	small_airway_1	small_airway	1	2
TILD175	TILD175_13174	small_airway_1	small_airway	1	2
TILD175	TILD175_13175	small_airway_1	small_airway	1	2
TILD175	TILD175_13176	small_airway_1	small_airway	1	2
TILD175	TILD175_13177	small_airway_1	small_airway	1	2
TILD175	TILD175_13178	small_airway_1	small_airway	1	2
TILD175	TILD175_13179	small_airway_1	small_airway	1	2
TILD175	TILD175_13180	small_airway_1	small_airway	1	2
TILD175	TILD175_13181	small_airway_1	small_airway	1	2
TILD175	TILD175_13182	small_airway_1	small_airway	1	2
TILD175	TILD175_13183	small_airway_1	small_airway	1	2
TILD175	TILD175_13184	small_airway_1	small_airway	1	2
TILD175	TILD175_13185	small_airway_1	small_airway	1	2
TILD175	TILD175_13186	small_airway_1	small_airway	1	2
TILD175	TILD175_13187	small_airway_1	small_airway	1	2
TILD175	TILD175_13189	small_airway_1	small_airway	1	2
TILD175	TILD175_13191	small_airway_1	small_airway	1	2
TILD175	TILD175_13192	small_airway_1	small_airway	1	2
TILD175	TILD175_13193	small_airway_1	small_airway	1	2
TILD175	TILD175_13194	small_airway_1	small_airway	1	2
TILD175	TILD175_13195	small_airway_1	small_airway	1	2
TILD175	TILD175_13196	small_airway_1	small_airway	1	2
TILD175	TILD175_13197	small_airway_1	small_airway	1	2
TILD175	TILD175_13198	small_airway_1	small_airway	1	2
TILD175	TILD175_13199	small_airway_1	small_airway	1	2
TILD175	TILD175_13200	small_airway_1	small_airway	1	2
TILD175	TILD175_13201	small_airway_1	small_airway	1	2
TILD175	TILD175_13202	small_airway_1	small_airway	1	2
TILD175	TILD175_13203	small_airway_1	small_airway	1	2
TILD175	TILD175_13204	small_airway_1	small_airway	1	2
TILD175	TILD175_13205	small_airway_1	small_airway	1	2
TILD175	TILD175_13206	small_airway_1	small_airway	1	2
TILD175	TILD175_13207	small_airway_1	small_airway	1	2
TILD175	TILD175_13208	small_airway_1	small_airway	1	2
TILD175	TILD175_13209	small_airway_1	small_airway	1	2
TILD175	TILD175_13210	small_airway_1	small_airway	1	2
TILD175	TILD175_13211	small_airway_1	small_airway	1	2
TILD175	TILD175_13212	small_airway_1	small_airway	1	2
TILD175	TILD175_13213	small_airway_1	small_airway	1	2
TILD175	TILD175_13214	small_airway_1	small_airway	1	2
TILD175	TILD175_13215	small_airway_1	small_airway	1	2
TILD175	TILD175_13216	small_airway_1	small_airway	1	2
TILD175	TILD175_13217	small_airway_1	small_airway	1	2
TILD175	TILD175_13218	small_airway_1	small_airway	1	2
TILD175	TILD175_13219	small_airway_1	small_airway	1	2
TILD175	TILD175_13220	small_airway_1	small_airway	1	2
TILD175	TILD175_13222	small_airway_1	small_airway	1	2
TILD175	TILD175_13224	small_airway_1	small_airway	1	2
TILD175	TILD175_13225	small_airway_1	small_airway	1	2
TILD175	TILD175_13226	small_airway_1	small_airway	1	2
TILD175	TILD175_13227	small_airway_1	small_airway	1	2
TILD175	TILD175_13228	small_airway_1	small_airway	1	2
TILD175	TILD175_13229	small_airway_1	small_airway	1	2
TILD175	TILD175_13231	small_airway_1	small_airway	1	2
TILD175	TILD175_13233	small_airway_1	small_airway	1	2
TILD175	TILD175_13234	small_airway_1	small_airway	1	2
TILD175	TILD175_13235	small_airway_1	small_airway	1	2
TILD175	TILD175_13236	small_airway_1	small_airway	1	2
TILD175	TILD175_13237	small_airway_1	small_airway	1	2
TILD175	TILD175_13238	small_airway_1	small_airway	1	2
TILD175	TILD175_13239	small_airway_1	small_airway	1	2
TILD175	TILD175_13240	small_airway_1	small_airway	1	2
TILD175	TILD175_13241	small_airway_1	small_airway	1	2
TILD175	TILD175_13242	small_airway_1	small_airway	1	2
TILD175	TILD175_13243	small_airway_1	small_airway	1	2
TILD175	TILD175_13244	small_airway_1	small_airway	1	2
TILD175	TILD175_13245	small_airway_1	small_airway	1	2
TILD175	TILD175_13246	small_airway_1	small_airway	1	2
TILD175	TILD175_13247	small_airway_1	small_airway	1	2
TILD175	TILD175_13248	small_airway_1	small_airway	1	2
TILD175	TILD175_13249	small_airway_1	small_airway	1	2
TILD175	TILD175_13250	small_airway_1	small_airway	1	2
TILD175	TILD175_13251	small_airway_1	small_airway	1	2
TILD175	TILD175_13252	small_airway_1	small_airway	1	2
TILD175	TILD175_13253	small_airway_1	small_airway	1	2
TILD175	TILD175_13254	small_airway_1	small_airway	1	2
TILD175	TILD175_13256	small_airway_1	small_airway	1	2
TILD175	TILD175_13257	small_airway_1	small_airway	1	2
TILD175	TILD175_13258	small_airway_1	small_airway	1	2
TILD175	TILD175_13259	small_airway_1	small_airway	1	2
TILD175	TILD175_13260	small_airway_1	small_airway	1	2
TILD175	TILD175_13261	small_airway_1	small_airway	1	2
TILD175	TILD175_13262	small_airway_1	small_airway	1	2
TILD175	TILD175_13263	small_airway_1	small_airway	1	2
TILD175	TILD175_13264	small_airway_1	small_airway	1	2
TILD175	TILD175_13265	small_airway_1	small_airway	1	2
TILD175	TILD175_13266	small_airway_1	small_airway	1	2
TILD175	TILD175_13267	small_airway_1	small_airway	1	2
TILD175	TILD175_13269	small_airway_1	small_airway	1	2
TILD175	TILD175_13270	small_airway_1	small_airway	1	2
TILD175	TILD175_13276	small_airway_1	small_airway	1	2
TILD175	TILD175_13278	small_airway_1	small_airway	1	2
TILD175	TILD175_13279	small_airway_1	small_airway	1	2
TILD175	TILD175_13280	small_airway_1	small_airway	1	2
TILD175	TILD175_13281	small_airway_1	small_airway	1	2
TILD175	TILD175_13283	small_airway_1	small_airway	1	2
TILD175	TILD175_13284	small_airway_1	small_airway	1	2
TILD175	TILD175_13285	small_airway_1	small_airway	1	2
TILD175	TILD175_13286	small_airway_1	small_airway	1	2
TILD175	TILD175_13287	small_airway_1	small_airway	1	2
TILD175	TILD175_13288	small_airway_1	small_airway	1	2
TILD175	TILD175_13289	small_airway_1	small_airway	1	2
TILD175	TILD175_13290	small_airway_1	small_airway	1	2
TILD175	TILD175_13291	small_airway_1	small_airway	1	2
TILD175	TILD175_13294	small_airway_1	small_airway	1	2
TILD175	TILD175_13296	small_airway_1	small_airway	1	2
TILD175	TILD175_13298	small_airway_1	small_airway	1	2
TILD175	TILD175_13299	small_airway_1	small_airway	1	2
TILD175	TILD175_13300	small_airway_1	small_airway	1	2
TILD175	TILD175_13301	small_airway_1	small_airway	1	2
TILD175	TILD175_13302	small_airway_1	small_airway	1	2
TILD175	TILD175_13303	small_airway_1	small_airway	1	2
TILD175	TILD175_13304	small_airway_1	small_airway	1	2
TILD175	TILD175_13305	small_airway_1	small_airway	1	2
TILD175	TILD175_13306	small_airway_1	small_airway	1	2
TILD175	TILD175_13307	small_airway_1	small_airway	1	2
TILD175	TILD175_13308	small_airway_1	small_airway	1	2
TILD175	TILD175_13309	small_airway_1	small_airway	1	2
TILD175	TILD175_13310	small_airway_1	small_airway	1	2
TILD175	TILD175_13311	small_airway_1	small_airway	1	2
TILD175	TILD175_13312	small_airway_1	small_airway	1	2
TILD175	TILD175_13313	small_airway_1	small_airway	1	2
TILD175	TILD175_13314	small_airway_1	small_airway	1	2
TILD175	TILD175_13315	small_airway_1	small_airway	1	2
TILD175	TILD175_13316	small_airway_1	small_airway	1	2
TILD175	TILD175_13317	small_airway_1	small_airway	1	2
TILD175	TILD175_13318	small_airway_1	small_airway	1	2
TILD175	TILD175_13319	small_airway_1	small_airway	1	2
TILD175	TILD175_13320	small_airway_1	small_airway	1	2
TILD175	TILD175_13321	small_airway_1	small_airway	1	2
TILD175	TILD175_13322	small_airway_1	small_airway	1	2
TILD175	TILD175_13323	small_airway_1	small_airway	1	2
TILD175	TILD175_13324	small_airway_1	small_airway	1	2
TILD175	TILD175_13325	small_airway_1	small_airway	1	2
TILD175	TILD175_13326	small_airway_1	small_airway	1	2
TILD175	TILD175_13327	small_airway_1	small_airway	1	2
TILD175	TILD175_13328	small_airway_1	small_airway	1	2
TILD175	TILD175_13329	small_airway_1	small_airway	1	2
TILD175	TILD175_13331	small_airway_1	small_airway	1	2
TILD175	TILD175_13332	small_airway_1	small_airway	1	2
TILD175	TILD175_13333	small_airway_1	small_airway	1	2
TILD175	TILD175_13334	small_airway_1	small_airway	1	2
TILD175	TILD175_13335	small_airway_1	small_airway	1	2
TILD175	TILD175_13336	small_airway_1	small_airway	1	2
TILD175	TILD175_13337	small_airway_1	small_airway	1	2
TILD175	TILD175_13351	small_airway_1	small_airway	1	2
TILD175	TILD175_13352	small_airway_1	small_airway	1	2
TILD175	TILD175_13354	small_airway_1	small_airway	1	2
TILD175	TILD175_13355	small_airway_1	small_airway	1	2
TILD175	TILD175_13356	small_airway_1	small_airway	1	2
TILD175	TILD175_13357	small_airway_1	small_airway	1	2
TILD175	TILD175_13358	small_airway_1	small_airway	1	2
TILD175	TILD175_13359	small_airway_1	small_airway	1	2
TILD175	TILD175_13360	small_airway_1	small_airway	1	2
TILD175	TILD175_13361	small_airway_1	small_airway	1	2
TILD175	TILD175_13362	small_airway_1	small_airway	1	2
TILD175	TILD175_13363	small_airway_1	small_airway	1	2
TILD175	TILD175_13364	small_airway_1	small_airway	1	2
TILD175	TILD175_13365	small_airway_1	small_airway	1	2
TILD175	TILD175_13366	small_airway_1	small_airway	1	2
TILD175	TILD175_13367	small_airway_1	small_airway	1	2
TILD175	TILD175_13368	small_airway_1	small_airway	1	2
TILD175	TILD175_13369	small_airway_1	small_airway	1	2
TILD175	TILD175_13370	small_airway_1	small_airway	1	2
TILD175	TILD175_13371	small_airway_1	small_airway	1	2
TILD175	TILD175_13373	small_airway_1	small_airway	1	2
TILD175	TILD175_13374	small_airway_1	small_airway	1	2
TILD175	TILD175_13375	small_airway_1	small_airway	1	2
TILD175	TILD175_13376	small_airway_1	small_airway	1	2
TILD175	TILD175_13377	small_airway_1	small_airway	1	2
TILD175	TILD175_13378	small_airway_1	small_airway	1	2
TILD175	TILD175_13379	small_airway_1	small_airway	1	2
TILD175	TILD175_18306	remodeled_epithelium_2	remodeled_epithelium	2	2
TILD175	TILD175_18307	remodeled_epithelium_2	remodeled_epithelium	2	2
TILD175	TILD175_18308	remodeled_epithelium_2	remodeled_epithelium	2	2
TILD175	TILD175_18311	remodeled_epithelium_2	remodeled_epithelium	2	2
TILD175	TILD175_18313	remodeled_epithelium_2	remodeled_epithelium	2	2
TILD175	TILD175_18314	remodeled_epithelium_2	remodeled_epithelium	2	2
TILD175	TILD175_18771	remodeled_epithelium_1	remodeled_epithelium	1	2
TILD175	TILD175_18772	remodeled_epithelium_2	remodeled_epithelium	2	2
TILD175	TILD175_18773	remodeled_epithelium_1	remodeled_epithelium	1	2
TILD175	TILD175_18776	remodeled_epithelium_2	remodeled_epithelium	2	2
TILD175	TILD175_18779	remodeled_epithelium_1	remodeled_epithelium	1	2
TILD175	TILD175_18781	remodeled_epithelium_2	remodeled_epithelium	2	2
TILD175	TILD175_18782	remodeled_epithelium_1	remodeled_epithelium	1	2
TILD175	TILD175_18785	remodeled_epithelium_1	remodeled_epithelium	1	2
TILD175	TILD175_18786	remodeled_epithelium_2	remodeled_epithelium	2	2
TILD175	TILD175_18790	remodeled_epithelium_2	remodeled_epithelium	2	2
TILD175	TILD175_18791	remodeled_epithelium_1	remodeled_epithelium	1	2
TILD175	TILD175_18797	remodeled_epithelium_1	remodeled_epithelium	1	2
TILD175	TILD175_18798	remodeled_epithelium_2	remodeled_epithelium	2	2
TILD175	TILD175_18800	remodeled_epithelium_2	remodeled_epithelium	2	2
TILD175	TILD175_18802	remodeled_epithelium_2	remodeled_epithelium	2	2
TILD175	TILD175_18804	remodeled_epithelium_2	remodeled_epithelium	2	2
TILD175	TILD175_18807	remodeled_epithelium_1	remodeled_epithelium	1	2
TILD175	TILD175_18809	remodeled_epithelium_1	remodeled_epithelium	1	2
TILD175	TILD175_18810	remodeled_epithelium_2	remodeled_epithelium	2	2
TILD175	TILD175_18812	remodeled_epithelium_1	remodeled_epithelium	1	2
TILD175	TILD175_18813	remodeled_epithelium_2	remodeled_epithelium	2	2
TILD175	TILD175_18818	remodeled_epithelium_2	remodeled_epithelium	2	2
TILD175	TILD175_18821	remodeled_epithelium_2	remodeled_epithelium	2	2
TILD175	TILD175_18824	remodeled_epithelium_2	remodeled_epithelium	2	2
TILD175	TILD175_18837	remodeled_epithelium_1	remodeled_epithelium	1	2
TILD175	TILD175_18839	remodeled_epithelium_1	remodeled_epithelium	1	2
TILD175	TILD175_18840	remodeled_epithelium_1	remodeled_epithelium	1	2
TILD175	TILD175_18841	remodeled_epithelium_1	remodeled_epithelium	1	2
TILD175	TILD175_18842	remodeled_epithelium_1	remodeled_epithelium	1	2
TILD175	TILD175_18844	remodeled_epithelium_1	remodeled_epithelium	1	2
TILD175	TILD175_18846	remodeled_epithelium_1	remodeled_epithelium	1	2
TILD175	TILD175_18847	remodeled_epithelium_1	remodeled_epithelium	1	2
TILD175	TILD175_18849	remodeled_epithelium_1	remodeled_epithelium	1	2
TILD175	TILD175_18850	remodeled_epithelium_1	remodeled_epithelium	1	2
TILD175	TILD175_18851	remodeled_epithelium_1	remodeled_epithelium	1	2
TILD175	TILD175_18871	remodeled_epithelium_1	remodeled_epithelium	1	2
TILD175	TILD175_18873	remodeled_epithelium_1	remodeled_epithelium	1	2
TILD175	TILD175_18878	remodeled_epithelium_1	remodeled_epithelium	1	2
TILD175	TILD175_18879	remodeled_epithelium_2	remodeled_epithelium	2	2
TILD175	TILD175_18880	remodeled_epithelium_1	remodeled_epithelium	1	2
TILD175	TILD175_18881	remodeled_epithelium_2	remodeled_epithelium	2	2
TILD175	TILD175_18882	remodeled_epithelium_1	remodeled_epithelium	1	2
TILD175	TILD175_18883	remodeled_epithelium_2	remodeled_epithelium	2	2
TILD175	TILD175_18886	remodeled_epithelium_1	remodeled_epithelium	1	2
TILD175	TILD175_19560	remodeled_epithelium_1	remodeled_epithelium	1	2
TILD175	TILD175_19566	remodeled_epithelium_1	remodeled_epithelium	1	2
TILD175	TILD175_19570	remodeled_epithelium_1	remodeled_epithelium	1	2
TILD175	TILD175_27654	airway_smooth_muscle_5	airway_smooth_muscle	5	6
TILD175	TILD175_27658	airway_smooth_muscle_5	airway_smooth_muscle	5	6
TILD175	TILD175_27689	airway_smooth_muscle_4	airway_smooth_muscle	4	6
TILD175	TILD175_27690	airway_smooth_muscle_4	airway_smooth_muscle	4	6
TILD175	TILD175_27692	airway_smooth_muscle_4	airway_smooth_muscle	4	6
TILD175	TILD175_27693	airway_smooth_muscle_5	airway_smooth_muscle	5	6
TILD175	TILD175_27694	airway_smooth_muscle_5	airway_smooth_muscle	5	6
TILD175	TILD175_27695	airway_smooth_muscle_5	airway_smooth_muscle	5	6
TILD175	TILD175_27696	airway_smooth_muscle_4	airway_smooth_muscle	4	6
TILD175	TILD175_27697	airway_smooth_muscle_5	airway_smooth_muscle	5	6
TILD175	TILD175_27698	airway_smooth_muscle_5	airway_smooth_muscle	5	6
TILD175	TILD175_27699	airway_smooth_muscle_4	airway_smooth_muscle	4	6
TILD175	TILD175_27700	airway_smooth_muscle_5	airway_smooth_muscle	5	6
TILD175	TILD175_27701	airway_smooth_muscle_5	airway_smooth_muscle	5	6
TILD175	TILD175_27702	airway_smooth_muscle_4	airway_smooth_muscle	4	6
TILD175	TILD175_27703	airway_smooth_muscle_5	airway_smooth_muscle	5	6
TILD175	TILD175_27704	airway_smooth_muscle_5	airway_smooth_muscle	5	6
TILD175	TILD175_27705	airway_smooth_muscle_5	airway_smooth_muscle	5	6
TILD175	TILD175_27706	airway_smooth_muscle_5	airway_smooth_muscle	5	6
TILD175	TILD175_27707	airway_smooth_muscle_5	airway_smooth_muscle	5	6
TILD175	TILD175_27708	airway_smooth_muscle_5	airway_smooth_muscle	5	6
TILD175	TILD175_27709	airway_smooth_muscle_5	airway_smooth_muscle	5	6
TILD175	TILD175_27982	airway_smooth_muscle_5	airway_smooth_muscle	5	6
TILD175	TILD175_27984	airway_smooth_muscle_5	airway_smooth_muscle	5	6
TILD175	TILD175_27986	airway_smooth_muscle_5	airway_smooth_muscle	5	6
TILD175	TILD175_27988	airway_smooth_muscle_5	airway_smooth_muscle	5	6
TILD175	TILD175_27998	airway_smooth_muscle_5	airway_smooth_muscle	5	6
TILD175	TILD175_32170	muscularized_artery_1	muscularized_artery	1	1
TILD175	TILD175_32172	muscularized_artery_1	muscularized_artery	1	1
TILD175	TILD175_32173	muscularized_artery_1	muscularized_artery	1	1
TILD175	TILD175_32174	muscularized_artery_1	muscularized_artery	1	1
TILD175	TILD175_32176	muscularized_artery_1	muscularized_artery	1	1
TILD175	TILD175_32178	muscularized_artery_1	muscularized_artery	1	1
TILD175	TILD175_32179	muscularized_artery_1	muscularized_artery	1	1
TILD175	TILD175_32182	muscularized_artery_1	muscularized_artery	1	1
TILD175	TILD175_32186	muscularized_artery_1	muscularized_artery	1	1
TILD175	TILD175_32187	muscularized_artery_1	muscularized_artery	1	1
TILD175	TILD175_32188	muscularized_artery_1	muscularized_artery	1	1
TILD175	TILD175_32189	muscularized_artery_1	muscularized_artery	1	1
TILD175	TILD175_32207	muscularized_artery_1	muscularized_artery	1	1
TILD175	TILD175_32208	muscularized_artery_1	muscularized_artery	1	1
TILD175	TILD175_32209	muscularized_artery_1	muscularized_artery	1	1
TILD175	TILD175_32210	muscularized_artery_1	muscularized_artery	1	1
TILD175	TILD175_32211	muscularized_artery_1	muscularized_artery	1	1
TILD175	TILD175_32212	muscularized_artery_1	muscularized_artery	1	1
TILD175	TILD175_32213	muscularized_artery_1	muscularized_artery	1	1
TILD175	TILD175_32214	muscularized_artery_1	muscularized_artery	1	1
TILD175	TILD175_32215	muscularized_artery_1	muscularized_artery	1	1
TILD175	TILD175_32216	muscularized_artery_1	muscularized_artery	1	1
TILD175	TILD175_32217	muscularized_artery_1	muscularized_artery	1	1
TILD175	TILD175_32218	muscularized_artery_1	muscularized_artery	1	1
TILD175	TILD175_32219	muscularized_artery_1	muscularized_artery	1	1
TILD175	TILD175_32220	muscularized_artery_1	muscularized_artery	1	1
TILD175	TILD175_32221	muscularized_artery_1	muscularized_artery	1	1
TILD175	TILD175_32222	muscularized_artery_1	muscularized_artery	1	1
TILD175	TILD175_32223	muscularized_artery_1	muscularized_artery	1	1
TILD175	TILD175_32224	muscularized_artery_1	muscularized_artery	1	1
TILD175	TILD175_32225	muscularized_artery_1	muscularized_artery	1	1
TILD175	TILD175_32226	muscularized_artery_1	muscularized_artery	1	1
TILD175	TILD175_32227	muscularized_artery_1	muscularized_artery	1	1
TILD175	TILD175_32228	muscularized_artery_1	muscularized_artery	1	1
TILD175	TILD175_32229	muscularized_artery_1	muscularized_artery	1	1
TILD175	TILD175_32230	muscularized_artery_1	muscularized_artery	1	1
TILD175	TILD175_32231	muscularized_artery_1	muscularized_artery	1	1
TILD175	TILD175_32232	muscularized_artery_1	muscularized_artery	1	1
TILD175	TILD175_32233	muscularized_artery_1	muscularized_artery	1	1
TILD175	TILD175_32234	muscularized_artery_1	muscularized_artery	1	1
TILD175	TILD175_32235	muscularized_artery_1	muscularized_artery	1	1
TILD175	TILD175_32236	muscularized_artery_1	muscularized_artery	1	1
TILD175	TILD175_32237	muscularized_artery_1	muscularized_artery	1	1
TILD175	TILD175_32238	muscularized_artery_1	muscularized_artery	1	1
TILD175	TILD175_32239	muscularized_artery_1	muscularized_artery	1	1
TILD175	TILD175_32240	muscularized_artery_1	muscularized_artery	1	1
TILD175	TILD175_32241	muscularized_artery_1	muscularized_artery	1	1
TILD175	TILD175_32242	muscularized_artery_1	muscularized_artery	1	1
TILD175	TILD175_32243	muscularized_artery_1	muscularized_artery	1	1
TILD175	TILD175_32244	muscularized_artery_1	muscularized_artery	1	1
TILD175	TILD175_32245	muscularized_artery_1	muscularized_artery	1	1
TILD175	TILD175_32246	muscularized_artery_1	muscularized_artery	1	1
TILD175	TILD175_32247	muscularized_artery_1	muscularized_artery	1	1
TILD175	TILD175_32248	muscularized_artery_1	muscularized_artery	1	1
TILD175	TILD175_32249	muscularized_artery_1	muscularized_artery	1	1
TILD175	TILD175_32250	muscularized_artery_1	muscularized_artery	1	1
TILD175	TILD175_32251	muscularized_artery_1	muscularized_artery	1	1
TILD175	TILD175_32252	muscularized_artery_1	muscularized_artery	1	1
TILD175	TILD175_32253	muscularized_artery_1	muscularized_artery	1	1
TILD175	TILD175_32254	muscularized_artery_1	muscularized_artery	1	1
TILD175	TILD175_32255	muscularized_artery_1	muscularized_artery	1	1
TILD175	TILD175_32256	muscularized_artery_1	muscularized_artery	1	1
TILD175	TILD175_32257	muscularized_artery_1	muscularized_artery	1	1
TILD175	TILD175_32258	muscularized_artery_1	muscularized_artery	1	1
TILD175	TILD175_32259	muscularized_artery_1	muscularized_artery	1	1
TILD175	TILD175_32260	muscularized_artery_1	muscularized_artery	1	1
TILD175	TILD175_32261	muscularized_artery_1	muscularized_artery	1	1
TILD175	TILD175_32262	muscularized_artery_1	muscularized_artery	1	1
TILD175	TILD175_32263	muscularized_artery_1	muscularized_artery	1	1
TILD175	TILD175_32264	muscularized_artery_1	muscularized_artery	1	1
TILD175	TILD175_32265	muscularized_artery_1	muscularized_artery	1	1
TILD175	TILD175_32272	muscularized_artery_1	muscularized_artery	1	1
TILD175	TILD175_32273	muscularized_artery_1	muscularized_artery	1	1
TILD175	TILD175_32285	muscularized_artery_1	muscularized_artery	1	1
TILD175	TILD175_32286	muscularized_artery_1	muscularized_artery	1	1
TILD175	TILD175_32287	muscularized_artery_1	muscularized_artery	1	1
TILD175	TILD175_32288	muscularized_artery_1	muscularized_artery	1	1
TILD175	TILD175_32289	muscularized_artery_1	muscularized_artery	1	1
TILD175	TILD175_32290	muscularized_artery_1	muscularized_artery	1	1
TILD175	TILD175_32291	muscularized_artery_1	muscularized_artery	1	1
TILD175	TILD175_32292	muscularized_artery_1	muscularized_artery	1	1
TILD175	TILD175_32293	muscularized_artery_1	muscularized_artery	1	1
TILD175	TILD175_32294	muscularized_artery_1	muscularized_artery	1	1
TILD175	TILD175_32295	muscularized_artery_1	muscularized_artery	1	1
TILD175	TILD175_32296	muscularized_artery_1	muscularized_artery	1	1
TILD175	TILD175_32297	muscularized_artery_1	muscularized_artery	1	1
TILD175	TILD175_32298	muscularized_artery_1	muscularized_artery	1	1
TILD175	TILD175_32299	muscularized_artery_1	muscularized_artery	1	1
TILD175	TILD175_32300	muscularized_artery_1	muscularized_artery	1	1
TILD175	TILD175_32301	muscularized_artery_1	muscularized_artery	1	1
TILD175	TILD175_32302	muscularized_artery_1	muscularized_artery	1	1
TILD175	TILD175_32303	muscularized_artery_1	muscularized_artery	1	1
TILD175	TILD175_32304	muscularized_artery_1	muscularized_artery	1	1
TILD175	TILD175_32305	muscularized_artery_1	muscularized_artery	1	1
TILD175	TILD175_32306	muscularized_artery_1	muscularized_artery	1	1
TILD175	TILD175_32307	muscularized_artery_1	muscularized_artery	1	1
TILD175	TILD175_32308	muscularized_artery_1	muscularized_artery	1	1
TILD175	TILD175_32309	muscularized_artery_1	muscularized_artery	1	1
TILD175	TILD175_32310	muscularized_artery_1	muscularized_artery	1	1
TILD175	TILD175_32311	muscularized_artery_1	muscularized_artery	1	1
TILD175	TILD175_32312	muscularized_artery_1	muscularized_artery	1	1
TILD175	TILD175_32313	muscularized_artery_1	muscularized_artery	1	1
TILD175	TILD175_32314	muscularized_artery_1	muscularized_artery	1	1
TILD175	TILD175_32315	muscularized_artery_1	muscularized_artery	1	1
TILD175	TILD175_32316	muscularized_artery_1	muscularized_artery	1	1
TILD175	TILD175_32317	muscularized_artery_1	muscularized_artery	1	1
TILD175	TILD175_32318	muscularized_artery_1	muscularized_artery	1	1
TILD175	TILD175_32319	muscularized_artery_1	muscularized_artery	1	1
TILD175	TILD175_32320	muscularized_artery_1	muscularized_artery	1	1
TILD175	TILD175_32321	muscularized_artery_1	muscularized_artery	1	1
TILD175	TILD175_32322	muscularized_artery_1	muscularized_artery	1	1
TILD175	TILD175_32323	muscularized_artery_1	muscularized_artery	1	1
TILD175	TILD175_32324	muscularized_artery_1	muscularized_artery	1	1
TILD175	TILD175_32325	muscularized_artery_1	muscularized_artery	1	1
TILD175	TILD175_32326	muscularized_artery_1	muscularized_artery	1	1
TILD175	TILD175_32327	muscularized_artery_1	muscularized_artery	1	1
TILD175	TILD175_32328	muscularized_artery_1	muscularized_artery	1	1
TILD175	TILD175_32329	muscularized_artery_1	muscularized_artery	1	1
TILD175	TILD175_32330	muscularized_artery_1	muscularized_artery	1	1
TILD175	TILD175_32331	muscularized_artery_1	muscularized_artery	1	1
TILD175	TILD175_32332	muscularized_artery_1	muscularized_artery	1	1
TILD175	TILD175_32333	muscularized_artery_1	muscularized_artery	1	1
TILD175	TILD175_32334	muscularized_artery_1	muscularized_artery	1	1
TILD175	TILD175_32335	muscularized_artery_1	muscularized_artery	1	1
TILD175	TILD175_32336	muscularized_artery_1	muscularized_artery	1	1
TILD175	TILD175_32337	muscularized_artery_1	muscularized_artery	1	1
TILD175	TILD175_32338	muscularized_artery_1	muscularized_artery	1	1
TILD175	TILD175_32339	muscularized_artery_1	muscularized_artery	1	1
TILD175	TILD175_32340	muscularized_artery_1	muscularized_artery	1	1
TILD175	TILD175_32341	muscularized_artery_1	muscularized_artery	1	1
TILD175	TILD175_32342	muscularized_artery_1	muscularized_artery	1	1
TILD175	TILD175_32343	muscularized_artery_1	muscularized_artery	1	1
TILD175	TILD175_32344	muscularized_artery_1	muscularized_artery	1	1
TILD175	TILD175_32345	muscularized_artery_1	muscularized_artery	1	1
TILD175	TILD175_32346	muscularized_artery_1	muscularized_artery	1	1
TILD175	TILD175_32347	muscularized_artery_1	muscularized_artery	1	1
TILD175	TILD175_32348	muscularized_artery_1	muscularized_artery	1	1
TILD175	TILD175_32349	muscularized_artery_1	muscularized_artery	1	1
TILD175	TILD175_32350	muscularized_artery_1	muscularized_artery	1	1
TILD175	TILD175_32351	muscularized_artery_1	muscularized_artery	1	1
TILD175	TILD175_32352	muscularized_artery_1	muscularized_artery	1	1
TILD175	TILD175_32354	muscularized_artery_1	muscularized_artery	1	1
TILD175	TILD175_32357	muscularized_artery_1	muscularized_artery	1	1
TILD175	TILD175_32358	muscularized_artery_1	muscularized_artery	1	1
TILD175	TILD175_32359	muscularized_artery_1	muscularized_artery	1	1
TILD175	TILD175_32363	muscularized_artery_1	muscularized_artery	1	1
TILD175	TILD175_32366	muscularized_artery_1	muscularized_artery	1	1
TILD175	TILD175_32368	muscularized_artery_1	muscularized_artery	1	1
TILD175	TILD175_32369	muscularized_artery_1	muscularized_artery	1	1
TILD175	TILD175_32370	muscularized_artery_1	muscularized_artery	1	1
TILD175	TILD175_32371	muscularized_artery_1	muscularized_artery	1	1
TILD175	TILD175_32373	muscularized_artery_1	muscularized_artery	1	1
TILD175	TILD175_32374	muscularized_artery_1	muscularized_artery	1	1
TILD175	TILD175_32376	muscularized_artery_1	muscularized_artery	1	1
TILD175	TILD175_32377	muscularized_artery_1	muscularized_artery	1	1
TILD175	TILD175_32378	muscularized_artery_1	muscularized_artery	1	1
TILD175	TILD175_32379	muscularized_artery_1	muscularized_artery	1	1
TILD175	TILD175_32380	muscularized_artery_1	muscularized_artery	1	1
TILD175	TILD175_32382	muscularized_artery_1	muscularized_artery	1	1
TILD175	TILD175_32383	muscularized_artery_1	muscularized_artery	1	1
TILD175	TILD175_32384	muscularized_artery_1	muscularized_artery	1	1
TILD175	TILD175_32385	muscularized_artery_1	muscularized_artery	1	1
TILD175	TILD175_32386	muscularized_artery_1	muscularized_artery	1	1
TILD175	TILD175_32387	muscularized_artery_1	muscularized_artery	1	1
TILD175	TILD175_32388	muscularized_artery_1	muscularized_artery	1	1
TILD175	TILD175_32389	muscularized_artery_1	muscularized_artery	1	1
TILD175	TILD175_32390	muscularized_artery_1	muscularized_artery	1	1
TILD175	TILD175_32392	muscularized_artery_1	muscularized_artery	1	1
TILD175	TILD175_32393	muscularized_artery_1	muscularized_artery	1	1
TILD175	TILD175_32395	muscularized_artery_1	muscularized_artery	1	1
TILD175	TILD175_32396	muscularized_artery_1	muscularized_artery	1	1
TILD175	TILD175_32397	muscularized_artery_1	muscularized_artery	1	1
TILD175	TILD175_32398	muscularized_artery_1	muscularized_artery	1	1
TILD175	TILD175_32399	muscularized_artery_1	muscularized_artery	1	1
TILD175	TILD175_32401	muscularized_artery_1	muscularized_artery	1	1
TILD175	TILD175_32402	muscularized_artery_1	muscularized_artery	1	1
TILD175	TILD175_32403	muscularized_artery_1	muscularized_artery	1	1
TILD175	TILD175_32405	muscularized_artery_1	muscularized_artery	1	1
TILD175	TILD175_32407	muscularized_artery_1	muscularized_artery	1	1
TILD175	TILD175_32408	muscularized_artery_1	muscularized_artery	1	1
TILD175	TILD175_32409	muscularized_artery_1	muscularized_artery	1	1
TILD175	TILD175_32410	muscularized_artery_1	muscularized_artery	1	1
TILD175	TILD175_32412	muscularized_artery_1	muscularized_artery	1	1
TILD175	TILD175_32413	muscularized_artery_1	muscularized_artery	1	1
TILD175	TILD175_32414	muscularized_artery_1	muscularized_artery	1	1
TILD175	TILD175_32415	muscularized_artery_1	muscularized_artery	1	1
TILD175	TILD175_32416	muscularized_artery_1	muscularized_artery	1	1
TILD175	TILD175_32417	muscularized_artery_1	muscularized_artery	1	1
TILD175	TILD175_32418	muscularized_artery_1	muscularized_artery	1	1
TILD175	TILD175_32419	muscularized_artery_1	muscularized_artery	1	1
TILD175	TILD175_32420	muscularized_artery_1	muscularized_artery	1	1
TILD175	TILD175_32421	muscularized_artery_1	muscularized_artery	1	1
TILD175	TILD175_32422	muscularized_artery_1	muscularized_artery	1	1
TILD175	TILD175_32423	muscularized_artery_1	muscularized_artery	1	1
TILD175	TILD175_32424	muscularized_artery_1	muscularized_artery	1	1
TILD175	TILD175_32425	muscularized_artery_1	muscularized_artery	1	1
TILD175	TILD175_32426	muscularized_artery_1	muscularized_artery	1	1
TILD175	TILD175_32427	muscularized_artery_1	muscularized_artery	1	1
TILD175	TILD175_32428	muscularized_artery_1	muscularized_artery	1	1
TILD175	TILD175_32429	muscularized_artery_1	muscularized_artery	1	1
TILD175	TILD175_32430	muscularized_artery_1	muscularized_artery	1	1
TILD175	TILD175_32431	muscularized_artery_1	muscularized_artery	1	1
TILD175	TILD175_32432	muscularized_artery_1	muscularized_artery	1	1
TILD175	TILD175_32433	muscularized_artery_1	muscularized_artery	1	1
TILD175	TILD175_32434	muscularized_artery_1	muscularized_artery	1	1
TILD175	TILD175_32435	muscularized_artery_1	muscularized_artery	1	1
TILD175	TILD175_32436	muscularized_artery_1	muscularized_artery	1	1
TILD175	TILD175_32437	muscularized_artery_1	muscularized_artery	1	1
TILD175	TILD175_32438	muscularized_artery_1	muscularized_artery	1	1
TILD175	TILD175_32439	muscularized_artery_1	muscularized_artery	1	1
TILD175	TILD175_32440	muscularized_artery_1	muscularized_artery	1	1
TILD175	TILD175_32441	muscularized_artery_1	muscularized_artery	1	1
TILD175	TILD175_32442	muscularized_artery_1	muscularized_artery	1	1
TILD175	TILD175_32443	muscularized_artery_1	muscularized_artery	1	1
TILD175	TILD175_32444	muscularized_artery_1	muscularized_artery	1	1
TILD175	TILD175_32445	muscularized_artery_1	muscularized_artery	1	1
TILD175	TILD175_32446	muscularized_artery_1	muscularized_artery	1	1
TILD175	TILD175_32447	muscularized_artery_1	muscularized_artery	1	1
TILD175	TILD175_32448	muscularized_artery_1	muscularized_artery	1	1
TILD175	TILD175_32449	muscularized_artery_1	muscularized_artery	1	1
TILD175	TILD175_32450	muscularized_artery_1	muscularized_artery	1	1
TILD175	TILD175_32451	muscularized_artery_1	muscularized_artery	1	1
TILD175	TILD175_32452	muscularized_artery_1	muscularized_artery	1	1
TILD175	TILD175_32453	muscularized_artery_1	muscularized_artery	1	1
TILD175	TILD175_32454	muscularized_artery_1	muscularized_artery	1	1
TILD175	TILD175_32455	muscularized_artery_1	muscularized_artery	1	1
TILD175	TILD175_32456	muscularized_artery_1	muscularized_artery	1	1
TILD175	TILD175_32457	muscularized_artery_1	muscularized_artery	1	1
TILD175	TILD175_32458	muscularized_artery_1	muscularized_artery	1	1
TILD175	TILD175_32459	muscularized_artery_1	muscularized_artery	1	1
TILD175	TILD175_32460	muscularized_artery_1	muscularized_artery	1	1
TILD175	TILD175_32461	muscularized_artery_1	muscularized_artery	1	1
TILD175	TILD175_32462	muscularized_artery_1	muscularized_artery	1	1
TILD175	TILD175_32463	muscularized_artery_1	muscularized_artery	1	1
TILD175	TILD175_32464	muscularized_artery_1	muscularized_artery	1	1
TILD175	TILD175_32465	muscularized_artery_1	muscularized_artery	1	1
TILD175	TILD175_32466	muscularized_artery_1	muscularized_artery	1	1
TILD175	TILD175_32467	muscularized_artery_1	muscularized_artery	1	1
TILD175	TILD175_32468	muscularized_artery_1	muscularized_artery	1	1
TILD175	TILD175_32469	muscularized_artery_1	muscularized_artery	1	1
TILD175	TILD175_32470	muscularized_artery_1	muscularized_artery	1	1
TILD175	TILD175_32471	muscularized_artery_1	muscularized_artery	1	1
TILD175	TILD175_32472	muscularized_artery_1	muscularized_artery	1	1
TILD175	TILD175_32522	muscularized_artery_1	muscularized_artery	1	1
TILD175	TILD175_32523	muscularized_artery_1	muscularized_artery	1	1
TILD175	TILD175_32524	muscularized_artery_1	muscularized_artery	1	1
TILD175	TILD175_32525	muscularized_artery_1	muscularized_artery	1	1
TILD175	TILD175_32526	muscularized_artery_1	muscularized_artery	1	1
TILD175	TILD175_32527	muscularized_artery_1	muscularized_artery	1	1
TILD175	TILD175_32528	muscularized_artery_1	muscularized_artery	1	1
TILD175	TILD175_32529	muscularized_artery_1	muscularized_artery	1	1
TILD175	TILD175_32530	muscularized_artery_1	muscularized_artery	1	1
TILD175	TILD175_32531	muscularized_artery_1	muscularized_artery	1	1
TILD175	TILD175_32532	muscularized_artery_1	muscularized_artery	1	1
TILD175	TILD175_32533	muscularized_artery_1	muscularized_artery	1	1
TILD175	TILD175_32535	muscularized_artery_1	muscularized_artery	1	1
TILD175	TILD175_32536	muscularized_artery_1	muscularized_artery	1	1
TILD175	TILD175_32537	muscularized_artery_1	muscularized_artery	1	1
TILD175	TILD175_32538	muscularized_artery_1	muscularized_artery	1	1
TILD175	TILD175_32539	muscularized_artery_1	muscularized_artery	1	1
TILD175	TILD175_32540	muscularized_artery_1	muscularized_artery	1	1
TILD175	TILD175_32542	muscularized_artery_1	muscularized_artery	1	1
TILD175	TILD175_32543	muscularized_artery_1	muscularized_artery	1	1
TILD175	TILD175_32544	muscularized_artery_1	muscularized_artery	1	1
TILD175	TILD175_32545	muscularized_artery_1	muscularized_artery	1	1
TILD175	TILD175_32546	muscularized_artery_1	muscularized_artery	1	1
TILD175	TILD175_32547	muscularized_artery_1	muscularized_artery	1	1
TILD175	TILD175_32548	muscularized_artery_1	muscularized_artery	1	1
TILD175	TILD175_32549	muscularized_artery_1	muscularized_artery	1	1
TILD175	TILD175_32551	muscularized_artery_1	muscularized_artery	1	1
TILD175	TILD175_32552	muscularized_artery_1	muscularized_artery	1	1
TILD175	TILD175_32553	muscularized_artery_1	muscularized_artery	1	1
TILD175	TILD175_32554	muscularized_artery_1	muscularized_artery	1	1
TILD175	TILD175_32555	muscularized_artery_1	muscularized_artery	1	1
TILD175	TILD175_32556	muscularized_artery_1	muscularized_artery	1	1
TILD175	TILD175_32557	muscularized_artery_1	muscularized_artery	1	1
TILD175	TILD175_32558	muscularized_artery_1	muscularized_artery	1	1
TILD175	TILD175_32559	muscularized_artery_1	muscularized_artery	1	1
TILD175	TILD175_32560	muscularized_artery_1	muscularized_artery	1	1
TILD175	TILD175_32561	muscularized_artery_1	muscularized_artery	1	1
TILD175	TILD175_32562	muscularized_artery_1	muscularized_artery	1	1
TILD175	TILD175_32563	muscularized_artery_1	muscularized_artery	1	1
TILD175	TILD175_32564	muscularized_artery_1	muscularized_artery	1	1
TILD175	TILD175_32565	muscularized_artery_1	muscularized_artery	1	1
TILD175	TILD175_32566	muscularized_artery_1	muscularized_artery	1	1
TILD175	TILD175_32567	muscularized_artery_1	muscularized_artery	1	1
TILD175	TILD175_32568	muscularized_artery_1	muscularized_artery	1	1
TILD175	TILD175_32569	muscularized_artery_1	muscularized_artery	1	1
TILD175	TILD175_32570	muscularized_artery_1	muscularized_artery	1	1
TILD175	TILD175_32571	muscularized_artery_1	muscularized_artery	1	1
TILD175	TILD175_32572	muscularized_artery_1	muscularized_artery	1	1
TILD175	TILD175_32573	muscularized_artery_1	muscularized_artery	1	1
TILD175	TILD175_32574	muscularized_artery_1	muscularized_artery	1	1
TILD175	TILD175_32575	muscularized_artery_1	muscularized_artery	1	1
TILD175	TILD175_32576	muscularized_artery_1	muscularized_artery	1	1
TILD175	TILD175_32579	muscularized_artery_1	muscularized_artery	1	1
TILD175	TILD175_32580	muscularized_artery_1	muscularized_artery	1	1
TILD175	TILD175_32581	muscularized_artery_1	muscularized_artery	1	1
TILD175	TILD175_32582	muscularized_artery_1	muscularized_artery	1	1
TILD175	TILD175_32583	muscularized_artery_1	muscularized_artery	1	1
TILD175	TILD175_32752	muscularized_artery_1	muscularized_artery	1	1
TILD175	TILD175_32753	muscularized_artery_1	muscularized_artery	1	1
TILD175	TILD175_32754	muscularized_artery_1	muscularized_artery	1	1
TILD175	TILD175_32755	muscularized_artery_1	muscularized_artery	1	1
TILD175	TILD175_32756	muscularized_artery_1	muscularized_artery	1	1
TILD175	TILD175_32757	muscularized_artery_1	muscularized_artery	1	1
TILD175	TILD175_32758	muscularized_artery_1	muscularized_artery	1	1
TILD175	TILD175_32759	muscularized_artery_1	muscularized_artery	1	1
TILD175	TILD175_32762	muscularized_artery_1	muscularized_artery	1	1
TILD175	TILD175_32769	muscularized_artery_1	muscularized_artery	1	1
TILD175	TILD175_32771	muscularized_artery_1	muscularized_artery	1	1
TILD175	TILD175_32775	muscularized_artery_1	muscularized_artery	1	1
TILD175	TILD175_32776	muscularized_artery_1	muscularized_artery	1	1
TILD175	TILD175_32777	muscularized_artery_1	muscularized_artery	1	1
TILD175	TILD175_32779	muscularized_artery_1	muscularized_artery	1	1
TILD175	TILD175_32780	muscularized_artery_1	muscularized_artery	1	1
TILD175	TILD175_32878	muscularized_artery_1	muscularized_artery	1	1
TILD175	TILD175_32879	muscularized_artery_1	muscularized_artery	1	1
TILD175	TILD175_32880	muscularized_artery_1	muscularized_artery	1	1
TILD175	TILD175_32881	muscularized_artery_1	muscularized_artery	1	1
TILD175	TILD175_32882	muscularized_artery_1	muscularized_artery	1	1
TILD175	TILD175_32883	muscularized_artery_1	muscularized_artery	1	1
TILD175	TILD175_32884	muscularized_artery_1	muscularized_artery	1	1
TILD175	TILD175_32885	muscularized_artery_1	muscularized_artery	1	1
TILD175	TILD175_32886	muscularized_artery_1	muscularized_artery	1	1
TILD175	TILD175_32887	muscularized_artery_1	muscularized_artery	1	1
TILD175	TILD175_32888	muscularized_artery_1	muscularized_artery	1	1
TILD175	TILD175_32889	muscularized_artery_1	muscularized_artery	1	1
TILD175	TILD175_32890	muscularized_artery_1	muscularized_artery	1	1
TILD175	TILD175_32891	muscularized_artery_1	muscularized_artery	1	1
TILD175	TILD175_32892	muscularized_artery_1	muscularized_artery	1	1
TILD175	TILD175_32893	muscularized_artery_1	muscularized_artery	1	1
TILD175	TILD175_32894	muscularized_artery_1	muscularized_artery	1	1
TILD175	TILD175_32895	muscularized_artery_1	muscularized_artery	1	1
TILD175	TILD175_32896	muscularized_artery_1	muscularized_artery	1	1
TILD175	TILD175_32897	muscularized_artery_1	muscularized_artery	1	1
TILD175	TILD175_32898	muscularized_artery_1	muscularized_artery	1	1
TILD175	TILD175_32899	muscularized_artery_1	muscularized_artery	1	1
TILD175	TILD175_32900	muscularized_artery_1	muscularized_artery	1	1
TILD175	TILD175_32901	muscularized_artery_1	muscularized_artery	1	1
TILD175	TILD175_32902	muscularized_artery_1	muscularized_artery	1	1
TILD175	TILD175_32903	muscularized_artery_1	muscularized_artery	1	1
TILD175	TILD175_32904	muscularized_artery_1	muscularized_artery	1	1
TILD175	TILD175_32905	muscularized_artery_1	muscularized_artery	1	1
TILD175	TILD175_32906	muscularized_artery_1	muscularized_artery	1	1
TILD175	TILD175_32907	muscularized_artery_1	muscularized_artery	1	1
TILD175	TILD175_32910	muscularized_artery_1	muscularized_artery	1	1
TILD175	TILD175_32911	muscularized_artery_1	muscularized_artery	1	1
TILD175	TILD175_32912	muscularized_artery_1	muscularized_artery	1	1
TILD175	TILD175_32913	muscularized_artery_1	muscularized_artery	1	1
TILD175	TILD175_32915	muscularized_artery_1	muscularized_artery	1	1
TILD175	TILD175_32916	muscularized_artery_1	muscularized_artery	1	1
TILD175	TILD175_32917	muscularized_artery_1	muscularized_artery	1	1
TILD175	TILD175_32918	muscularized_artery_1	muscularized_artery	1	1
TILD175	TILD175_32919	muscularized_artery_1	muscularized_artery	1	1
TILD175	TILD175_32920	muscularized_artery_1	muscularized_artery	1	1
TILD175	TILD175_32921	muscularized_artery_1	muscularized_artery	1	1
TILD175	TILD175_32922	muscularized_artery_1	muscularized_artery	1	1
TILD175	TILD175_34156	small_airway_2	small_airway	2	2
TILD175	TILD175_34159	small_airway_2	small_airway	2	2
TILD175	TILD175_34160	small_airway_2	small_airway	2	2
TILD175	TILD175_34161	small_airway_2	small_airway	2	2
TILD175	TILD175_34162	small_airway_2	small_airway	2	2
TILD175	TILD175_34163	small_airway_2	small_airway	2	2
TILD175	TILD175_34165	small_airway_2	small_airway	2	2
TILD175	TILD175_34166	small_airway_2	small_airway	2	2
TILD175	TILD175_34167	small_airway_2	small_airway	2	2
TILD175	TILD175_34168	small_airway_2	small_airway	2	2
TILD175	TILD175_34170	small_airway_2	small_airway	2	2
TILD175	TILD175_34172	small_airway_2	small_airway	2	2
TILD175	TILD175_34173	small_airway_2	small_airway	2	2
TILD175	TILD175_34174	small_airway_2	small_airway	2	2
TILD175	TILD175_34175	small_airway_2	small_airway	2	2
TILD175	TILD175_34177	small_airway_2	small_airway	2	2
TILD175	TILD175_34178	small_airway_2	small_airway	2	2
TILD175	TILD175_34180	small_airway_2	small_airway	2	2
TILD175	TILD175_34181	small_airway_2	small_airway	2	2
TILD175	TILD175_34182	small_airway_2	small_airway	2	2
TILD175	TILD175_34183	small_airway_2	small_airway	2	2
TILD175	TILD175_34186	small_airway_2	small_airway	2	2
TILD175	TILD175_34187	small_airway_2	small_airway	2	2
TILD175	TILD175_34188	small_airway_2	small_airway	2	2
TILD175	TILD175_34191	small_airway_2	small_airway	2	2
TILD175	TILD175_34193	small_airway_2	small_airway	2	2
TILD175	TILD175_34196	small_airway_2	small_airway	2	2
TILD175	TILD175_34312	small_airway_2	small_airway	2	2
TILD175	TILD175_34329	small_airway_1	small_airway	1	2
TILD175	TILD175_34332	small_airway_1	small_airway	1	2
TILD175	TILD175_34334	small_airway_1	small_airway	1	2
TILD175	TILD175_34338	small_airway_1	small_airway	1	2
TILD175	TILD175_34341	small_airway_1	small_airway	1	2
TILD175	TILD175_34342	small_airway_1	small_airway	1	2
TILD175	TILD175_34343	small_airway_1	small_airway	1	2
TILD175	TILD175_34344	small_airway_1	small_airway	1	2
TILD175	TILD175_34345	small_airway_1	small_airway	1	2
TILD175	TILD175_34348	small_airway_1	small_airway	1	2
TILD175	TILD175_34349	small_airway_1	small_airway	1	2
TILD175	TILD175_34350	small_airway_1	small_airway	1	2
TILD175	TILD175_34351	small_airway_1	small_airway	1	2
TILD175	TILD175_34352	small_airway_1	small_airway	1	2
TILD175	TILD175_34355	small_airway_1	small_airway	1	2
TILD175	TILD175_34357	small_airway_1	small_airway	1	2
TILD175	TILD175_34362	small_airway_1	small_airway	1	2
TILD175	TILD175_34366	small_airway_1	small_airway	1	2
TILD175	TILD175_34368	small_airway_1	small_airway	1	2
TILD175	TILD175_34370	small_airway_1	small_airway	1	2
TILD175	TILD175_34371	small_airway_1	small_airway	1	2
TILD175	TILD175_34451	small_airway_2	small_airway	2	2
TILD175	TILD175_34579	small_airway_2	small_airway	2	2
TILD175	TILD175_34580	small_airway_2	small_airway	2	2
TILD175	TILD175_34581	small_airway_2	small_airway	2	2
TILD175	TILD175_34582	small_airway_2	small_airway	2	2
TILD175	TILD175_34583	small_airway_2	small_airway	2	2
TILD175	TILD175_34584	small_airway_2	small_airway	2	2
TILD175	TILD175_34585	small_airway_2	small_airway	2	2
TILD175	TILD175_34586	small_airway_2	small_airway	2	2
TILD175	TILD175_34587	small_airway_2	small_airway	2	2
TILD175	TILD175_34588	small_airway_2	small_airway	2	2
TILD175	TILD175_34589	small_airway_2	small_airway	2	2
TILD175	TILD175_34590	small_airway_2	small_airway	2	2
TILD175	TILD175_34591	small_airway_2	small_airway	2	2
TILD175	TILD175_34592	small_airway_2	small_airway	2	2
TILD175	TILD175_34594	small_airway_2	small_airway	2	2
TILD175	TILD175_34595	small_airway_2	small_airway	2	2
TILD175	TILD175_34596	small_airway_2	small_airway	2	2
TILD175	TILD175_34597	small_airway_2	small_airway	2	2
TILD175	TILD175_34598	small_airway_2	small_airway	2	2
TILD175	TILD175_34599	small_airway_2	small_airway	2	2
TILD175	TILD175_34600	small_airway_2	small_airway	2	2
TILD175	TILD175_34601	small_airway_2	small_airway	2	2
TILD175	TILD175_34602	small_airway_2	small_airway	2	2
TILD175	TILD175_34604	small_airway_2	small_airway	2	2
TILD175	TILD175_34605	small_airway_2	small_airway	2	2
TILD175	TILD175_34606	small_airway_2	small_airway	2	2
TILD175	TILD175_34607	small_airway_2	small_airway	2	2
TILD175	TILD175_34608	small_airway_2	small_airway	2	2
TILD175	TILD175_34609	small_airway_2	small_airway	2	2
TILD175	TILD175_34610	small_airway_2	small_airway	2	2
TILD175	TILD175_34611	small_airway_2	small_airway	2	2
TILD175	TILD175_34612	small_airway_2	small_airway	2	2
TILD175	TILD175_34613	small_airway_2	small_airway	2	2
TILD175	TILD175_34614	small_airway_2	small_airway	2	2
TILD175	TILD175_34615	small_airway_2	small_airway	2	2
TILD175	TILD175_34616	small_airway_2	small_airway	2	2
TILD175	TILD175_34617	small_airway_2	small_airway	2	2
TILD175	TILD175_34618	small_airway_2	small_airway	2	2
TILD175	TILD175_34619	small_airway_2	small_airway	2	2
TILD175	TILD175_34620	small_airway_2	small_airway	2	2
TILD175	TILD175_34621	small_airway_2	small_airway	2	2
TILD175	TILD175_34622	small_airway_2	small_airway	2	2
TILD175	TILD175_34623	small_airway_2	small_airway	2	2
TILD175	TILD175_34624	small_airway_2	small_airway	2	2
TILD175	TILD175_34625	small_airway_2	small_airway	2	2
TILD175	TILD175_34626	small_airway_2	small_airway	2	2
TILD175	TILD175_34627	small_airway_2	small_airway	2	2
TILD175	TILD175_34628	small_airway_2	small_airway	2	2
TILD175	TILD175_34629	small_airway_2	small_airway	2	2
TILD175	TILD175_34631	small_airway_2	small_airway	2	2
TILD175	TILD175_34632	small_airway_2	small_airway	2	2
TILD175	TILD175_34843	small_airway_2	small_airway	2	2
TILD175	TILD175_34844	small_airway_2	small_airway	2	2
TILD175	TILD175_34845	small_airway_2	small_airway	2	2
TILD175	TILD175_34846	small_airway_2	small_airway	2	2
TILD175	TILD175_34847	small_airway_2	small_airway	2	2
TILD175	TILD175_34848	small_airway_2	small_airway	2	2
TILD175	TILD175_34849	small_airway_2	small_airway	2	2
TILD175	TILD175_34852	small_airway_2	small_airway	2	2
TILD175	TILD175_34853	small_airway_2	small_airway	2	2
TILD175	TILD175_34854	small_airway_2	small_airway	2	2
TILD175	TILD175_34856	small_airway_2	small_airway	2	2
TILD175	TILD175_34857	small_airway_2	small_airway	2	2
TILD175	TILD175_34858	small_airway_2	small_airway	2	2
TILD175	TILD175_34859	small_airway_2	small_airway	2	2
TILD175	TILD175_34860	small_airway_2	small_airway	2	2
TILD175	TILD175_34861	small_airway_2	small_airway	2	2
TILD175	TILD175_34863	small_airway_2	small_airway	2	2
TILD175	TILD175_34864	small_airway_2	small_airway	2	2
TILD175	TILD175_34865	small_airway_2	small_airway	2	2
TILD175	TILD175_34866	small_airway_2	small_airway	2	2
TILD175	TILD175_34867	small_airway_2	small_airway	2	2
TILD175	TILD175_34868	small_airway_2	small_airway	2	2
TILD175	TILD175_34869	small_airway_2	small_airway	2	2
TILD175	TILD175_34870	small_airway_2	small_airway	2	2
TILD175	TILD175_34871	small_airway_2	small_airway	2	2
TILD175	TILD175_34872	small_airway_2	small_airway	2	2
TILD175	TILD175_34873	small_airway_2	small_airway	2	2
TILD175	TILD175_34874	small_airway_2	small_airway	2	2
TILD175	TILD175_34875	small_airway_2	small_airway	2	2
TILD175	TILD175_34876	small_airway_2	small_airway	2	2
TILD175	TILD175_34878	small_airway_2	small_airway	2	2
TILD175	TILD175_34879	small_airway_2	small_airway	2	2
TILD175	TILD175_34880	small_airway_2	small_airway	2	2
TILD175	TILD175_34881	small_airway_2	small_airway	2	2
TILD175	TILD175_34882	small_airway_2	small_airway	2	2
TILD175	TILD175_34883	small_airway_2	small_airway	2	2
TILD175	TILD175_34990	small_airway_2	small_airway	2	2
TILD175	TILD175_34991	small_airway_2	small_airway	2	2
TILD175	TILD175_34992	small_airway_2	small_airway	2	2
TILD175	TILD175_34993	small_airway_2	small_airway	2	2
TILD175	TILD175_34994	small_airway_2	small_airway	2	2
TILD175	TILD175_34995	small_airway_2	small_airway	2	2
[truncated: 30,211 more rows]

## Sheet: Supplementary Table 9
Supplementary Table 9: Differential proportion testsing results for finding genes associated with transcript niches.
PropMean.cluster_group0	PropMean.cluster_group1	PropMean.cluster_group10	PropMean.cluster_group11	PropMean.cluster_group2	PropMean.cluster_group3	PropMean.cluster_group4	PropMean.cluster_group5	PropMean.cluster_group6	PropMean.cluster_group7	PropMean.cluster_group8	PropMean.cluster_group9	PropRatio	Tstatistic	P.Value	FDR	gene	trans_niche
0.0687823	0.00885423	0.00525047	0.00817282	0.00484517	0.00684935	0.00960063	0.00380997	0.00736768	0.00307288	0.00478092	0.00353734	12.2392	61.9163	1.06891e-169	3.65569e-167	HERPUD1	T1
0.0872866	0.00892324	0.0237905	0.00613452	0.0205356	0.00701823	0.00916746	0.005114	0.0556817	0.00654396	0.00758599	0.00476628	8.61215	58.844	9.82304e-164	1.67974e-161	XBP1	T1
0.0242904	0.00269364	0.00433011	0.00208841	0.00370273	0.0021657	0.00171928	0.000438076	0.00757544	0.00171376	0.0014211	0.00117897	11.6623	58.3173	1.09929e-162	1.25319e-160	SEC11C	T1
0.0117669	0.00355235	0.000994221	0.00110064	0.0012821	0.000905157	0.00108279	0.00134127	0.00163141	0.000447028	0.00108269	0.000744118	10.4099	53.9394	1.20004e-153	1.02603e-151	FKBP11	T1
0.0159615	0.00146055	0.00276982	0.00170893	0.00286985	0.00141254	0.0015629	0.00183436	0.00350012	0.00164831	0.00175864	0.00171438	8.26284	53.3682	2.00814e-152	1.37357e-150	PRDX4	T1
0.0105897	0.00159622	0.00250667	0.000999903	0.00222643	0.00122229	0.00116039	0.00086772	0.0019985	0.00105803	0.00129543	0.000943753	7.81352	50.3414	9.31043e-146	5.30695e-144	DNAJB9	T1
0.0212586	0.00286083	0.000380453	0.000161361	0.000308231	0.000305001	0.00063842	0.000126614	0.00146295	0.000116019	0.000421052	0.000142866	58.8661	50.3565	1.12191e-145	5.48132e-144	PIM2	T1
0.0174657	0.00416091	0.00179005	0.00589854	0.00316979	0.00473504	0.00328395	0.0023745	0.00524718	0.00457197	0.00336711	0.00412554	4.73662	49.0719	7.25479e-143	3.10142e-141	UBE2J1	T1
0.0953553	0.00714593	0.00125552	0.00410714	0.00110857	0.00163636	0.00447551	0.000997947	0.000846336	0.000405903	0.0211946	0.00225785	44.0361	48.6519	8.71816e-142	3.3129e-140	PPARG	T1
0.0100439	0.00266644	0.00483267	0.00226869	0.00436257	0.00233975	0.00259587	0.00164331	0.00376791	0.00258452	0.0022676	0.00236092	3.66055	43.6753	6.91006e-130	2.36324e-128	SSR3	T1
0.015565	0.00153992	0.000450175	0.00103435	0.000908664	0.00138846	0.000793851	0.000856404	0.0019516	5.05623e-05	0.00160644	0.00466369	16.7211	43.4551	2.52305e-129	7.84438e-128	ITM2C	T1
0.00988867	0.0018471	3.15422e-05	7.4055e-05	4.54027e-05	6.88691e-05	0.000240908	8.85391e-05	2.1034e-05	1.36168e-05	0.000305217	3.49619e-05	123.344	42.7281	2.15653e-127	6.14611e-126	CD79A	T1
0.0169623	0.0060088	0.0037558	0.0064684	0.00478177	0.00461938	0.00462777	0.00209676	0.0053944	0.00481061	0.00364051	0.00366499	3.89011	41.5794	1.59883e-124	4.20616e-123	SPCS3	T1
0.0010317	0.00402124	0.00287044	0.00417646	0.00452822	0.00412961	0.00388328	0.00202919	0.0067969	0.00289607	0.00320706	0.00507436	0.272669	-41.2699	1.02882e-123	2.51327e-122	STAT6	T1
0.00893721	0.00208591	0.00399598	0.00185515	0.00396746	0.00251241	0.00175825	0.00209182	0.00575524	0.00132385	0.00196285	0.00240626	3.6259	40.8303	1.47276e-122	3.35789e-121	ERLEC1	T1
0.0100419	0.00250115	0.00440471	0.00305488	0.00416108	0.00325774	0.00238246	0.00254637	0.0046865	0.00242716	0.00277807	0.00337261	3.19567	40.5699	7.19194e-122	1.53728e-120	SELENOS	T1
0.00311978	0.00150384	2.34717e-05	4.32826e-05	4.00575e-05	5.36128e-05	0.000145085	5.55838e-05	1.94136e-05	2.40152e-05	0.000163433	4.04261e-05	48.3078	40.5764	8.45399e-122	1.70074e-120	CD27	T1
0.0113802	0.00436528	0.00410237	0.00402444	0.00426108	0.00390538	0.00306206	0.002119	0.00614428	0.00263353	0.00344762	0.00408286	3.07678	37.4687	2.01358e-113	3.8258e-112	SPCS2	T1
0.00326682	0.000613344	0.00087634	0.000506731	0.000719316	0.000349531	0.000297579	0.000293736	0.00268561	0.000164662	0.000339436	0.000321633	6.85273	37.2473	8.40606e-113	1.51309e-111	PLPP5	T1
0.00664545	0.00137436	0.000999829	0.00196666	0.00142799	0.0012989	0.00115112	0.000548231	0.00136406	0.000981047	0.00125292	0.00144548	5.52213	36.55	7.86314e-111	1.3446e-109	MANF	T1
0.00785215	0.00209714	0.00277386	0.00261801	0.00322691	0.00248264	0.001272	0.00135311	0.00456757	0.00093532	0.00267682	0.00267436	3.53863	34.7059	1.68268e-105	2.74037e-104	LMAN1	T1
0.00302834	0.000127485	3.46103e-05	4.25042e-05	3.77876e-05	5.20039e-05	6.17067e-05	1.08415e-05	1.39538e-05	1.75873e-05	9.05256e-05	3.05882e-05	82.2952	34.2458	4.47778e-104	6.96091e-103	TNFRSF17	T1
0.00170193	9.65092e-05	2.44102e-05	2.41919e-05	3.11719e-05	3.54201e-05	4.43324e-05	1.9898e-05	0.000188569	1.54348e-05	5.01226e-05	2.6732e-05	45.1852	32.4466	1.14703e-98	1.70558e-97	DERL3	T1
0.00242136	0.000689662	0.000370387	0.00052106	0.000619562	0.000534126	0.000365762	0.000282559	0.000803753	0.000382124	0.000524278	0.000526922	4.94704	31.595	4.16833e-96	5.93987e-95	CRELD2	T1
0.00490237	0.00237027	0.000419592	0.00049508	0.000385818	0.000575266	0.000969686	0.00030416	0.000763353	0.000328841	0.000813697	0.000535133	8.19244	31.4983	8.45777e-96	1.15702e-94	BCL2L11	T1
0.00249769	0.00631053	0.00850855	0.00539147	0.0117567	0.00648106	0.00837069	0.00317615	0.0119821	0.0132919	0.00565018	0.00625541	0.340569	-30.6498	3.77289e-93	4.9628e-92	PKM	T1
0.00666809	0.0128882	0.0140987	0.0167334	0.0151952	0.0196158	0.014479	0.00833998	0.0150227	0.0152256	0.0129574	0.0173447	0.462268	-30.3657	2.98564e-92	3.78181e-91	RHOA	T1
0.00129279	0.00205691	0.00276604	0.00580922	0.00705296	0.00463881	0.00318424	0.00480834	0.00387258	0.0016934	0.00326587	0.00634423	0.34203	-29.1297	2.71695e-88	3.31857e-87	ITGAV	T1
0.0038403	0.00105894	0.00175142	0.00106792	0.00164434	0.00119835	0.00117686	0.000656645	0.00142134	0.0019116	0.0011465	0.000937272	3.15121	28.0244	1.10992e-84	1.30894e-83	MYDGF	T1
0.000800884	0.00194918	0.0111755	0.0012594	0.0279018	0.00577287	0.00239288	0.000969364	0.0134581	0.00178989	0.00172852	0.0012701	0.241153	-27.8568	3.96717e-84	4.52257e-83	KRT8	T1
0.000591358	0.00144141	0.0107007	0.00123282	0.0303322	0.00513717	0.00170019	0.000804003	0.0163696	0.00104166	0.00106476	0.00155443	0.205128	-27.7203	1.12314e-83	1.23908e-82	KRT18	T1
0.000272598	0.000689427	0.0105217	0.000313427	0.0174879	0.00346671	0.00108471	0.000519511	0.0210037	0.000495539	0.00058491	0.000321563	0.172647	-25.8474	2.34196e-77	2.50297e-76	EPCAM	T1
0.00222754	0.00219632	0.000329009	0.000356064	0.000599785	0.000741927	0.000455287	8.64865e-05	0.000762553	0.00014767	0.000283349	0.000142793	5.94227	25.8081	3.17185e-77	3.28719e-76	ISG20	T1
0.00152958	0.00225329	0.00871029	0.00490691	0.00777226	0.00706948	0.00269637	0.00472402	0.00983582	0.000386504	0.00662967	0.0166663	0.321454	-25.2662	2.20417e-75	2.21714e-74	YAP1	T1
0.00158503	0.00321293	3.95817e-05	5.85839e-05	4.96741e-05	7.40444e-05	0.00015786	4.31178e-05	4.85438e-05	3.09947e-05	0.000100589	3.18703e-05	19.7297	25.1413	6.49995e-75	6.35138e-74	TNFRSF13C	T1
7.42594e-05	0.000187165	0.0103295	7.53741e-05	0.0062675	0.00131167	0.000278148	0.000159155	0.00681214	0.00013686	0.00012161	0.000173963	0.138581	-24.873	5.48886e-74	5.21442e-73	DUOX1	T1
0.0025605	0.00479834	0.00555164	0.00517127	0.00689518	0.00633986	0.0139108	0.00626841	0.00559728	0.00907959	0.00922328	0.0101948	0.357947	-24.5653	5.87718e-73	5.43242e-72	CST3	T1
0.00808807	0.00323993	0.00277738	0.00411203	0.00359722	0.00344886	0.00337608	0.00129852	0.00481024	0.0038668	0.00371747	0.00326757	2.47461	24.5042	9.58788e-73	8.6291e-72	PDIA6	T1
0.000126972	0.000300146	0.0122532	0.000154008	0.0148384	0.0023226	0.000564243	0.00029341	0.00733797	0.000308326	0.000279846	0.000127671	0.143452	-24.5114	9.86361e-73	8.64962e-72	NKX2-1	T1
0.00437669	0.0214766	0.000163545	0.000297516	0.000419548	0.000978191	0.00283859	0.00039274	0.000304969	0.0010897	0.000827761	0.000136443	6.3078	23.9724	7.50718e-71	6.41864e-70	CXCR4	T1
0.0124887	0.00354721	0.00629349	0.00399225	0.00592463	0.00378851	0.00340332	0.00356838	0.006188	0.00310594	0.00384393	0.00375788	2.99021	23.5718	1.77818e-69	1.48326e-68	HYOU1	T1
0.0165233	0.00543742	0.00704318	0.00688986	0.0111315	0.00600353	0.00619483	0.00383162	0.0131034	0.00680243	0.00595734	0.00532187	2.47337	22.6563	3.1518e-66	2.56647e-65	HSPA5	T1
2.19098e-05	8.15529e-05	0.00250694	5.33879e-05	0.0048258	0.000416139	0.00030062	5.97291e-05	0.0199571	6.76819e-05	0.000130076	0.000118221	0.0635534	-22.4316	2.15193e-65	1.71153e-64	WFDC2	T1
0.000425458	0.000619539	0.00471702	0.00213738	0.0102788	0.00417895	0.000702274	0.000360335	0.00523217	0.000408474	0.000551808	0.00278129	0.260272	-22.4116	2.36142e-65	1.83547e-64	ITGB1	T1
0.00223417	0.0043704	0.000169134	0.000247087	0.000210492	0.000516145	0.000705817	0.000363199	0.00037513	0.000293807	0.000824047	0.000940213	4.5161	21.8824	1.89277e-63	1.43851e-62	BCL2	T1
0.00409104	0.00699234	0.00602857	0.0120551	0.0121033	0.0104018	0.00715918	0.00418926	0.0172628	0.0103336	0.00736719	0.0128091	0.453368	-21.7692	4.8028e-63	3.57078e-62	CTNNB1	T1
0.0149063	0.00518949	0.00575853	0.00727341	0.00891885	0.00552932	0.00578341	0.00390348	0.0137234	0.00675602	0.00489445	0.00471737	2.40523	21.6943	8.95362e-63	6.51519e-62	PDIA4	T1
0.000122089	0.000709357	0.00032451	0.0021505	0.000373438	0.00114174	0.000442263	0.000161351	0.000727479	0.000314255	0.000459287	0.000706929	0.226465	-21.6793	1.01502e-62	7.23204e-62	IL4R	T1
0.0222052	0.0112713	0.0133367	0.0140143	0.0118268	0.014919	0.00945933	0.00857049	0.0105294	0.0069898	0.0109687	0.016233	1.95988	21.4737	5.61364e-62	3.91809e-61	ATF4	T1
0.0027898	0.00391689	0.000122662	0.000797002	0.0003116	0.0010175	0.000512731	0.000141425	0.00199897	0.000178821	0.00043983	0.000415184	5.4976	21.422	9.20963e-62	6.29939e-61	ATP2A3	T1
0.00048428	0.000416838	9.46231e-06	0.000196616	1.20783e-05	5.64083e-05	5.51973e-05	1.48395e-05	1.23527e-05	8.08536e-06	5.45126e-05	1.62781e-05	15.0479	21.2228	4.84871e-61	3.25149e-60	CD79B	T1
8.61351e-05	0.000182463	0.00504988	0.0001179	0.0065105	0.000826323	0.000455546	0.000126942	0.0187898	0.000171406	0.00027818	0.000117066	0.143862	-21.1892	6.42137e-61	4.22329e-60	AGR3	T1
0.00502181	0.00256417	0.00267217	0.00147766	0.00247296	0.0011915	0.000783565	0.000893923	0.00304714	0.00164529	0.0008964	0.000682799	3.44023	20.7163	3.16442e-59	2.04195e-58	ANKRD28	T1
0.000784788	0.00128653	0.00293104	0.00789794	0.00382191	0.00592336	0.00151084	0.00172199	0.00563371	0.000535551	0.00351308	0.00609732	0.27243	-20.3926	4.81395e-58	3.04883e-57	WWTR1	T1
0.00131055	0.00201715	0.00157907	0.0119915	0.00202863	0.00894991	0.0021722	0.00211464	0.00236555	0.00109989	0.00227571	0.00416665	0.470351	-19.79	7.79314e-56	4.84592e-55	BMPR2	T1
0.00835445	0.00285613	0.00393444	0.00497248	0.00403303	0.00402135	0.00227278	0.00213884	0.0230112	0.00131945	0.00366069	0.00321769	2.28306	19.6111	3.54598e-55	2.16558e-54	NUCB2	T1
0.000291979	0.00071344	0.000567242	0.00109	0.00111605	0.00189376	0.00108774	0.000554862	0.00123335	0.000342111	0.000675072	0.000752205	0.353897	-19.1254	2.188e-53	1.3128e-52	SLC25A37	T1
0.000539965	0.00157279	0.000965081	0.00265742	0.00343981	0.00365131	0.00224221	0.000917169	0.00152129	0.0040875	0.00115872	0.00104684	0.294547	-19.0509	4.21758e-53	2.48692e-52	IFIT3	T1
0.000461123	0.000759658	0.000825586	0.00100588	0.00144189	0.00111894	0.000844413	0.000829377	0.0047965	0.000439154	0.00156424	0.00184272	0.403621	-18.8348	2.594e-52	1.50364e-51	UGDH	T1
0.000411786	0.00073357	1.3713e-05	2.07565e-05	2.14776e-05	3.55341e-05	5.91596e-05	1.57348e-05	4.05271e-05	1.37365e-05	4.87521e-05	2.04377e-05	11.9376	18.6875	9.5353e-52	5.43512e-51	CD19	T1
0.000553549	0.0015113	0.00105314	0.00231389	0.00186534	0.00153084	0.000930628	0.000473993	0.00246265	0.00063399	0.000879102	0.00109209	0.46408	-18.6141	1.7007e-51	9.53509e-51	TTC19	T1
0.000396155	0.000831289	0.0600139	0.000341041	0.0184327	0.00700548	0.00138751	0.00074877	0.00109433	0.000741403	0.000716009	0.000368117	0.225659	-18.2635	3.54138e-50	1.95347e-49	SFTPD	T1
0.00136195	0.0020481	0.00466879	0.00145827	0.00417875	0.00195867	0.00570085	0.00142329	0.00451175	0.00939988	0.0017748	0.00140923	0.478985	-17.6851	4.75848e-48	2.58317e-47	IDH1	T1
0.00117987	0.00149933	0.0211474	0.000639883	0.0144548	0.00422296	0.0021206	0.0015797	0.016195	0.00220733	0.00369954	0.000737418	0.364842	-17.4444	3.73262e-47	1.99462e-46	MGST1	T1
0.000343601	0.000732805	0.00571546	0.000269343	0.0318671	0.00584045	0.00107922	0.000641375	0.00727907	0.000473998	0.000783715	0.000371814	0.218406	-17.3665	7.56053e-47	3.978e-46	SFRP4	T1
0.00209597	0.00290871	0.00309884	0.00394084	0.0054862	0.00383029	0.00290078	0.00246196	0.00604506	0.00333034	0.00271116	0.00406164	0.587946	-17.2375	2.19259e-46	1.13616e-45	NUTF2	T1
0.000553998	0.000475746	0.00436881	0.000932297	0.00486068	0.00211947	0.000683254	0.00133247	0.00376408	0.000117727	0.00178156	0.00214192	0.405763	-17.0496	1.10284e-45	5.62942e-45	EGFR	T1
0.000378769	0.00141428	0.00109931	0.000950252	0.00122642	0.000999232	0.000815855	0.00039829	0.000656664	0.00122162	0.000546228	0.000552114	0.452218	-16.7413	1.53535e-44	7.7219e-44	BAX	T1
0.000799516	0.00195356	0.000887436	0.00176134	0.00127256	0.00125926	0.00272043	0.000799428	0.00221541	0.00341295	0.000959035	0.00107723	0.53494	-16.6675	2.88915e-44	1.43202e-43	ATG7	T1
0.00387991	0.00642314	0.00279785	0.0154513	0.00403266	0.0134119	0.006415	0.0103364	0.00258637	0.00297786	0.0129909	0.149553	0.461301	-16.5515	7.79803e-44	3.80989e-43	COL1A2	T1
0.0190521	0.017943	0.00296474	0.00582306	0.00394341	0.0141104	0.0175099	0.0680796	0.000850717	0.0006515	0.0522739	0.0081596	2.50819	16.5124	1.08972e-43	5.24905e-43	LUM	T1
6.71001e-05	0.000141774	0.00313453	6.91521e-05	0.00435074	0.000836101	0.000193644	0.000158009	0.000596009	0.000111382	0.000126388	7.42519e-05	0.219942	-16.4218	2.44741e-43	1.16252e-42	LYZ	T1
4.18501e-05	0.000143959	0.00319763	4.90856e-05	0.00303487	0.000744837	0.000174091	0.000114086	0.000363983	0.000101927	9.14763e-05	5.88031e-05	0.169908	-16.2346	1.21363e-42	5.68579e-42	GKN2	T1
0.000104349	0.000245567	0.00762799	0.000134951	0.00586639	0.00186186	0.00038945	0.000234546	0.0010409	0.000201259	0.000197356	0.000108186	0.1934	-16.0888	4.21994e-42	1.9503e-41	SFTA2	T1
0.00843248	0.0126529	0.00913207	0.0229001	0.0126026	0.0202552	0.00928767	0.0112097	0.00891718	0.00573944	0.0162274	0.0382077	0.635852	-16.066	4.96813e-42	2.26547e-41	ITGAX	T1
8.90819e-05	0.000220586	0.00186811	0.000152916	0.00871795	0.00113698	0.000361657	0.000135675	0.00211273	0.000179935	0.000155311	9.65541e-05	0.195612	-16.0124	8.10415e-42	3.64687e-41	CEACAM5	T1
0.00544491	0.00804337	0.00934951	0.0562378	0.00743445	0.0574433	0.00841669	0.00493626	0.00994901	0.00317144	0.0108102	0.0238866	0.461858	-15.6302	2.05554e-40	9.12981e-40	EPAS1	T1
0.000526224	0.00110277	0.063358	0.00049991	0.0272885	0.0087031	0.00185031	0.00103375	0.000778747	0.000998685	0.000945969	0.000568671	0.236435	-15.5778	3.31313e-40	1.45268e-39	NAPSA	T1
0.00251256	0.001764	0.000262533	0.000803998	0.000356672	0.00124308	0.00161418	0.00519446	0.000126272	6.65484e-05	0.00754233	0.00149016	3.02306	15.419	1.26693e-39	5.4847e-39	ITGA3	T1
5.33529e-05	0.000108741	0.000236568	0.000315168	0.000999614	0.000712774	0.000160214	0.00014425	0.000383176	5.106e-05	0.000243872	0.00116016	0.192554	-15.3691	1.96182e-39	8.38677e-39	HES1	T1
0.00231629	0.00780296	0.000310477	0.000362856	0.000515228	0.000562323	0.00749512	0.000610379	0.00049281	0.00283065	0.000820949	0.000408188	2.44783	15.353	2.18658e-39	9.23221e-39	GPR183	T1
0.00835661	0.00706445	0.00123808	0.00366099	0.00159416	0.00804255	0.00677998	0.0226927	0.000592552	0.000240611	0.0323353	0.00792678	2.20572	15.1847	9.16963e-39	3.8244e-38	DCN	T1
0.0162502	0.0143294	0.00190834	0.0154166	0.00165514	0.0106575	0.0101225	0.0237066	0.000516989	0.000604268	0.0419729	0.0053175	2.98509	15.1171	1.66218e-38	6.849e-38	PTGDS	T1
0.00030299	0.000427829	0.00119233	0.00445178	0.00213976	0.00258876	0.000600668	0.000442684	0.00905994	0.000141173	0.000832801	0.00134929	0.262686	-14.937	7.73972e-38	3.15117e-37	FGF7	T1
0.00183308	0.000600727	0.000165909	0.000862395	0.000473904	0.000732866	0.000781813	0.00531747	8.85204e-05	0.00010256	0.00104091	0.000968729	3.39525	14.6151	1.18595e-36	4.77172e-36	CTHRC1	T1
0.000519146	0.00180013	0.00112726	0.000840639	0.00207956	0.00123087	0.00100366	0.000476488	0.00556906	0.00084429	0.000610333	0.000644494	0.459137	-14.5016	3.02348e-36	1.20236e-35	GCLM	T1
0.00218028	0.00148963	0.000438336	0.000379946	0.000280357	0.00246583	0.0016429	0.0041627	0.000218205	0.000100051	0.00646537	0.000628295	2.67834	14.4617	4.25203e-36	1.67149e-35	TGFB2	T1
0.000682984	0.00103672	0.00049799	0.0014916	0.00178822	0.00229931	0.00260033	0.00219043	0.00125284	0.00332484	0.00250302	0.0066641	0.357088	-14.4178	6.22563e-36	2.41951e-35	AXL	T1
0.000111701	0.00025001	0.000311549	0.000110168	0.000515428	0.00103666	0.00178257	0.000154252	9.56038e-05	0.0112289	0.000288001	0.000154401	0.270233	-13.7458	1.796e-33	6.90148e-33	MARCO	T1
0.000949017	0.00121639	0.00144419	0.00224761	0.00707793	0.00249655	0.00144536	0.00241826	0.01285	0.000513212	0.00232204	0.00216675	0.418793	-13.5962	6.15891e-33	2.34039e-32	SOX4	T1
0.000596145	0.00506087	4.53053e-05	0.000113755	8.25377e-05	0.00012855	0.000576213	0.000144807	5.80178e-05	0.000107177	0.000248461	8.70071e-05	3.53846	13.4667	1.8521e-32	6.96063e-32	CD28	T1
0.000298579	0.000803711	0.000341954	0.000878085	0.00106309	0.00151908	0.00137584	0.000450233	0.000346653	0.0016276	0.000596182	0.000628556	0.391309	-13.3949	3.33021e-32	1.23797e-31	IFIT2	T1
7.01014e-05	0.000213693	0.00026073	7.03926e-05	0.000305553	0.000782894	0.00150351	0.000110592	7.8445e-05	0.0110924	0.0001323	7.10036e-05	0.24076	-13.3153	6.539e-32	2.40467e-31	MCEMP1	T1
0.000893309	0.0178354	0.000122805	0.000196448	0.000250502	0.00049082	0.000819978	0.000284842	0.000160869	7.30171e-05	0.000519155	7.06536e-05	2.69424	13.2574	1.05774e-31	3.84837e-31	CD3E	T1
0.00130219	0.00296997	0.00252372	0.00274828	0.00174501	0.00296698	0.00496246	0.0017155	0.00073182	0.0152845	0.00425539	0.00214944	0.4603	-13.2042	1.61608e-31	5.81788e-31	FGF2	T1
0.00080281	0.00119191	0.0158354	0.00117113	0.0347882	0.00367012	0.00315664	0.00218209	0.0380875	0.00141318	0.00566136	0.00173174	0.18503	-13.0924	4.15803e-31	1.4813e-30	SCGB3A2	T1
0.00985705	0.0038237	0.0020514	0.0564111	0.00132127	0.0287069	0.0076931	0.00121493	0.000286856	0.00917663	0.0043706	0.00396653	2.34737	12.9625	1.20471e-30	4.24752e-30	PECAM1	T1
0.00134211	0.00173153	0.00381777	0.0034952	0.006527	0.00438204	0.00133124	0.000759065	0.00540724	0.00122113	0.00172822	0.00203499	0.558252	-12.6527	1.53867e-29	5.36966e-29	BCL2L1	T1
0.00169765	0.00291504	0.00316407	0.00182402	0.00329608	0.00224121	0.00278796	0.00213134	0.00640211	0.00387994	0.00220198	0.00145998	0.625392	-12.627	1.90064e-29	6.56583e-29	GSR	T1
0.00116017	0.0022544	0.1297	0.000952385	0.02011	0.0217374	0.00379845	0.00206242	0.000561057	0.0028031	0.00192043	0.00113508	0.296688	-12.5411	3.90711e-29	1.33623e-28	SFTPC	T1
0.000611819	0.000945154	0.0621303	0.000370505	0.0111944	0.00854012	0.00161085	0.000567301	0.00101275	0.00118703	0.000793073	0.000430858	0.333937	-12.5398	3.94845e-29	1.337e-28	PGC	T1
0.00227216	0.00309907	0.0209793	0.00634512	0.0375563	0.00899964	0.00517677	0.00272582	0.00658718	0.00361926	0.00370225	0.00116292	0.399406	-12.4193	1.04901e-28	3.51726e-28	ICAM1	T1
0.00600643	0.00487574	0.00037851	0.00204335	0.000812208	0.00116515	0.00408696	0.0170681	0.000220416	0.000144764	0.0233019	0.00136255	3.63309	12.2785	3.33507e-28	1.10737e-27	SFRP2	T1
0.000314381	0.000561244	0.0307947	0.000296276	0.00591637	0.00325476	0.000852844	0.000413814	0.0041207	0.000467857	0.000491361	0.000246533	0.259858	-12.0371	2.36574e-27	7.77963e-27	DMBT1	T1
8.5636e-05	0.000243069	0.00012587	0.000330323	0.000257178	0.000238505	0.000200828	0.000157274	0.000374372	0.000219889	0.000200188	0.000255076	0.37732	-11.9092	6.59826e-27	2.14012e-26	DCTPP1	T1
0.00115534	0.0254642	0.000143602	0.000309469	0.000295982	0.000527325	0.00119381	0.000526687	0.00017008	0.000112361	0.000878949	0.000104901	2.51096	11.9094	6.63312e-27	2.14012e-26	TRAC	T1
3.36512e-05	9.62382e-05	0.000581439	6.35524e-05	0.00526522	0.000168819	0.000311717	0.000148044	0.00585285	5.11652e-05	0.000150167	6.84149e-05	0.127083	-11.8348	1.20934e-26	3.86538e-26	KRT15	T1
0.000258158	0.00462131	2.04296e-05	3.2375e-05	2.76555e-05	5.46118e-05	0.000150765	4.61377e-05	1.51327e-05	1.53675e-05	0.000122687	1.35386e-05	4.7436	11.5422	1.26103e-25	3.99326e-25	MS4A1	T1
3.34275e-05	8.98549e-05	0.000154016	5.65066e-05	0.0038409	0.000128326	0.000172831	0.000119723	0.00227723	5.03732e-05	0.000112164	8.30434e-05	0.181006	-11.5232	1.4673e-25	4.60382e-25	S100A2	T1
0.0108902	0.0279752	0.0276714	0.0133864	0.0193107	0.0150318	0.0685823	0.00733828	0.0176949	0.067418	0.013896	0.00383348	0.583227	-11.3249	7.00651e-25	2.17839e-24	CCL21	T1
0.000562977	0.000644805	0.00123889	0.001113	0.00129893	0.00149365	0.000756491	0.00110537	0.00167991	0.000400382	0.00202225	0.00153401	0.509317	-11.2837	9.7145e-25	2.99312e-24	SPRY2	T1
0.00155604	0.00343392	0.00209978	0.00321246	0.00255563	0.00250505	0.00270682	0.00131175	0.00338918	0.00163182	0.00226117	0.00198075	0.6575	-11.2597	1.17419e-24	3.58548e-24	NFKB1	T1
0.000286613	0.00072038	0.00114316	0.000670725	0.000564494	0.00740181	0.00460607	0.000222201	0.000392588	0.00225594	0.00053971	0.000266039	0.319729	-11.2557	1.22606e-24	3.71074e-24	S100A9	T1
0.0170646	0.0142458	0.00305079	0.0104475	0.00562541	0.0185661	0.0167992	0.0813652	0.00100215	0.00090456	0.039117	0.0317571	1.756	11.1829	2.15261e-24	6.45783e-24	FN1	T1
0.000114205	0.00205263	0.000153181	0.000453435	0.000588712	0.0010132	0.000331244	0.000233222	7.82345e-05	5.8718e-05	0.000444644	0.000182492	0.369639	-11.1455	2.92357e-24	8.69444e-24	IL32	T1
6.81559e-05	0.000163677	0.00102125	0.000102624	0.0113093	0.000298996	0.000402792	0.00021221	0.00665024	0.000556583	0.000158972	9.33784e-05	0.143738	-11.0471	6.33355e-24	1.86731e-23	MMP7	T1
7.8538e-05	0.000223334	0.000683469	0.000135785	0.000804055	0.000161293	0.000186127	4.51726e-05	0.00346284	6.88935e-05	0.000112973	8.15089e-05	0.362317	-10.8825	2.29465e-23	6.70743e-23	CDH26	T1
0.000337621	0.00285756	5.64706e-05	7.82706e-05	9.71937e-05	0.000340372	0.000220799	5.9107e-05	3.69604e-05	4.97527e-05	6.50568e-05	3.09452e-05	3.16734	10.8552	2.83879e-23	8.22769e-23	GZMB	T1
4.70626e-05	0.00014198	0.000291426	6.18588e-05	0.00304974	0.00019221	0.000157129	9.5161e-05	0.00169598	6.86413e-05	8.42643e-05	6.93755e-05	0.241681	-10.7217	8.01321e-23	2.30296e-22	KRT6A	T1
6.80242e-05	0.000111737	0.00231845	4.8476e-05	0.000922685	0.000239234	0.000132457	5.27088e-05	0.00271084	6.32763e-05	9.43123e-05	5.30286e-05	0.346673	-10.4596	6.0427e-22	1.72217e-21	CFTR	T1
0.00298524	0.00367584	0.0256838	0.0109189	0.0256734	0.0104082	0.0128499	0.00187747	0.00923297	0.00583933	0.00374874	0.00195603	0.415588	-10.3639	1.25695e-21	3.55271e-21	RNASE1	T1
0.000886744	0.000750224	0.000223567	0.000332209	0.000313503	0.000666477	0.000755971	0.000503467	0.000190861	6.1911e-05	0.00849165	0.000253388	2.02641	10.3512	1.38558e-21	3.88418e-21	TPSAB1	T1
0.000269245	0.000423386	0.000357472	0.000415679	0.00118053	0.000743003	0.000417444	0.000430549	0.00396766	0.000764776	0.00144398	0.000500518	0.381317	-10.3384	1.52743e-21	4.247e-21	AKR1C2	T1
0.000110046	2.91752e-05	8.008e-05	2.60449e-05	5.97846e-05	4.99483e-05	2.18647e-05	9.63037e-06	6.90975e-05	1.16018e-05	1.83154e-05	2.02432e-05	3.81903	10.2931	2.15808e-21	5.95212e-21	CHAC1	T1
0.000716523	0.0012332	0.00144615	0.00246932	0.00302529	0.00284963	0.00211242	0.0010475	0.00189426	0.00245914	0.00110178	0.000909026	0.416374	-10.1986	4.42221e-21	1.20992e-20	IFIT1	T1
0.00013235	0.000347969	0.000109678	0.00114096	0.000233544	0.000508543	0.000631596	0.000192715	0.000298205	0.000401125	0.000584646	0.000186153	0.383821	-10.1354	7.13718e-21	1.93723e-20	SNCA	T1
7.69604e-05	0.000143406	0.00349109	6.1768e-05	0.00677005	0.000966746	0.000220627	0.000108284	0.00100678	0.000108474	0.000113447	5.91885e-05	0.240851	-10.1059	8.92108e-21	2.40237e-20	MSLN	T1
0.000308152	0.00736275	4.83496e-05	7.04736e-05	9.94662e-05	0.000160268	0.000333071	0.000117107	5.00065e-05	4.94728e-05	0.000189622	2.48317e-05	2.36742	10.095	9.68636e-21	2.58808e-20	CD3D	T1
0.000232971	0.000189018	0.000947289	0.000257857	0.0014723	0.00107188	0.000395191	0.00142	0.0017784	9.3435e-05	0.000552718	0.00186992	0.36566	-9.73361	1.44783e-19	3.83844e-19	WNT5A	T1
0.000157531	0.000366679	0.000167838	0.00190638	0.00051025	0.000453555	0.00179129	0.000170831	0.000351568	0.0166287	0.000258051	0.000143911	0.279771	-9.706	1.77659e-19	4.67381e-19	SPP1	T1
7.95353e-05	0.000168202	8.20917e-05	0.00143191	8.53636e-05	0.0015106	0.000155793	5.42344e-05	0.000332936	6.12412e-05	0.000138796	0.000449182	0.387311	-9.58352	4.38947e-19	1.14595e-18	HEY1	T1
0.000436091	0.000954044	0.000562442	0.00189986	0.000924579	0.00148538	0.0013784	0.000396176	0.000166551	0.0102869	0.0010612	0.000546102	0.447154	-9.41807	1.47577e-18	3.82358e-18	MUC5AC	T1
0.000972805	0.000827429	0.00024949	0.000386665	0.000269918	0.000720476	0.000928367	0.000541608	0.000187235	8.26764e-05	0.00838859	0.000324179	2.01696	9.19544	7.41628e-18	1.90704e-17	CPA3	T1
0.000686868	0.000989036	7.16235e-05	0.000346727	5.8674e-05	0.000682522	0.000379002	0.000581091	4.43712e-05	3.62778e-05	0.00137205	0.000922858	2.59779	9.16309	9.3612e-18	2.3892e-17	MAL	T1
0.000397853	0.00125696	0.000400042	0.00131526	0.000845914	0.00117185	0.00117738	0.000353723	0.000543709	0.00193656	0.000480541	0.000370831	0.521241	-9.12585	1.21872e-17	3.08742e-17	OAS3	T1
0.000332958	0.000738213	0.000594783	0.00683327	0.000312035	0.0109548	0.00108763	0.000311385	0.000323922	0.000186633	0.000372487	0.000300469	0.468244	-9.08453	1.6451e-17	4.13694e-17	FCN3	T1
1.01561e-05	1.96179e-05	0.00030399	9.0487e-06	0.000375696	6.02439e-05	3.87761e-05	3.16467e-05	0.000991908	1.64584e-05	2.56755e-05	1.13967e-05	0.196175	-8.92448	5.14663e-17	1.28478e-16	WNT7B	T1
0.000312934	0.00647659	4.95273e-05	7.5248e-05	5.07804e-05	0.00012412	0.000283373	0.000131183	2.706e-05	2.53404e-05	0.00026625	4.51084e-05	2.7209	8.85203	8.59317e-17	2.12961e-16	GZMK	T1
0.000304563	0.000300221	7.56476e-05	0.000118971	6.58929e-05	0.000398093	0.000278826	0.000739031	1.3065e-05	2.5233e-05	0.000719507	8.7176e-05	2.23425	8.76944	1.53718e-16	3.78211e-16	WNT2	T1
3.98284e-05	7.22504e-05	0.000117317	3.64951e-05	0.00502244	0.000110199	0.000246716	0.000174293	0.00474578	6.00795e-05	0.000100618	4.91028e-05	0.211849	-8.63889	3.83059e-16	9.35757e-16	KRT17	T1
0.000703403	0.0167717	0.000119664	0.000201617	0.000217253	0.000468294	0.0008481	0.000376063	0.000127021	0.000144028	0.000491644	9.7014e-05	1.9787	8.6042	4.86926e-16	1.18105e-15	CD2	T1
0.000531278	0.00082978	0.000447733	0.00715125	0.00102526	0.00518107	0.000918929	0.000555806	0.00154243	0.000148631	0.00213287	0.000796621	0.483685	-8.55835	6.70241e-16	1.61424e-15	KDR	T1
0.000174003	0.000298629	0.000224267	0.00031088	0.000404269	0.000252885	0.000202602	0.000235111	0.00119881	0.000113022	0.000234423	0.000210821	0.632847	-8.5391	7.62311e-16	1.82315e-15	CREB3L4	T1
0.00304103	0.0351074	0.000625974	0.000712537	0.000868009	0.00372813	0.0104771	0.0012709	0.000611804	0.00766681	0.0014589	0.0003471	1.55479	8.52323	8.50718e-16	2.02046e-15	PTPRC	T1
0.000805276	0.00103865	0.00111483	0.00083327	0.00292133	0.00156941	0.000941471	0.00139463	0.0087525	0.0013807	0.00292604	0.000758167	0.508913	-8.48432	1.1178e-15	2.63647e-15	AKR1C1	T1
4.89368e-05	8.74747e-05	0.000410764	4.11548e-05	0.00225035	0.000113165	0.000131505	7.39986e-05	0.00127117	4.34526e-05	8.58575e-05	4.84224e-05	0.327062	-8.40029	1.99175e-15	4.66562e-15	KRT14	T1
0.00105428	0.00251819	0.000632345	0.000728297	0.00124949	0.00214967	0.0116161	0.00104942	0.000879195	0.00927384	0.00210704	0.000477568	0.625562	-8.39536	2.05121e-15	4.77219e-15	AIF1	T1
0.000231734	0.00112204	0.000131028	0.000199377	0.000256863	0.00145316	0.00330276	0.000224051	0.000137965	0.00510755	0.000548354	0.000139271	0.468292	-8.24197	5.85887e-15	1.35387e-14	PDGFRA	T1
7.08601e-05	0.00018689	0.000105934	0.00317939	9.23866e-05	0.00262436	0.000231971	0.000132794	5.02142e-05	5.07169e-05	0.000292835	0.000277211	0.307532	-8.23173	6.27972e-15	1.44139e-14	CLDN5	T1
0.000408342	0.000712321	0.00066736	0.0022709	0.00046037	0.00231196	0.00133746	0.000337203	0.00010659	0.020338	0.00260906	0.0014312	0.358439	-8.22564	6.54412e-15	1.49206e-14	FABP4	T1
0.000167947	0.000186733	2.66973e-05	4.07575e-05	4.90027e-05	5.16061e-05	0.000122159	2.91023e-05	4.06447e-05	5.43946e-05	4.46276e-05	4.1244e-05	3.23303	8.11741	1.35758e-14	3.07479e-14	LILRA4	T1
0.000692183	0.00259465	0.000569446	0.000574454	0.000756932	0.00248678	0.00765463	0.000599933	0.000400704	0.0107476	0.0006682	0.000317456	0.582249	-8.10884	1.43632e-14	3.23173e-14	FCGR3A	T1
0.00123566	0.000908814	0.0037712	0.00117934	0.00953897	0.00324866	0.00229543	0.00182094	0.0054567	0.000820956	0.00203224	0.00146798	0.552537	-8.08266	1.70959e-14	3.82145e-14	VEGFA	T1
0.000172038	0.000302072	9.12686e-05	0.000274725	0.000173703	0.0012222	0.000261607	0.00040877	0.000128185	0.00013332	0.000495267	0.00450524	0.509137	-8.01984	2.60435e-14	5.78368e-14	TGFB3	T1
3.69069e-05	0.00158604	4.27678e-05	9.46094e-05	7.23371e-05	0.000365465	8.12039e-05	3.59517e-05	0.000132312	3.29833e-05	5.39868e-05	5.07457e-05	0.387074	-8.00007	2.97484e-14	6.56384e-14	FGFBP2	T1
5.79627e-05	0.000130251	0.000134378	0.000101428	0.000226795	0.000126971	0.000118186	0.000341431	0.000141642	3.60735e-05	0.000325637	0.000307183	0.379525	-7.82488	9.473e-14	2.07677e-13	DIRAS3	T1
0.000115984	0.000542184	0.000380202	7.47251e-05	0.000588497	0.000170175	0.00139599	9.40085e-05	0.00440266	7.90703e-05	0.000229954	0.000114975	0.384841	-7.7616	1.4338e-13	3.12331e-13	FCGBP	T1
0.000577281	0.00109852	0.000420806	0.0188721	0.000475781	0.00763424	0.00139379	0.00163869	0.000136779	0.000128963	0.0032396	0.00121222	0.498585	-7.75331	1.51356e-13	3.27618e-13	CD34	T1
4.31552e-06	1.26449e-05	0.000326293	1.97819e-05	0.000360067	8.79151e-05	2.81124e-05	1.55539e-05	0.000254574	3.77818e-05	3.1911e-05	1.53531e-05	0.0856347	-7.70679	2.04947e-13	4.40829e-13	CCL18	T1
0.00501371	0.0134318	0.00350876	0.00305505	0.00524887	0.00790232	0.0651428	0.00490189	0.00392442	0.0799739	0.00412965	0.00184849	0.663735	-7.52189	6.73983e-13	1.44064e-12	PDGFRB	T1
0.000366953	0.00694477	6.53023e-05	0.000154918	0.000105648	0.000372155	0.00038282	0.00014412	5.68986e-05	4.91151e-05	0.000340086	6.98676e-05	1.9562	7.43224	1.19761e-12	2.544e-12	KLRB1	T1
2.6903e-05	0.00047403	9.16039e-05	4.22797e-05	0.000300494	0.000104303	6.76049e-05	5.21379e-05	0.000373486	1.53719e-05	0.000135563	0.00339091	0.187352	-7.41655	1.3231e-12	2.79321e-12	LGR6	T1
1.84617e-05	1.57172e-05	6.49297e-06	7.22955e-06	9.30768e-06	1.12399e-05	7.62518e-06	3.04518e-06	4.99536e-06	6.19244e-06	6.18844e-06	6.0326e-06	2.62645	7.40876	1.39014e-12	2.91673e-12	TERT	T1
0.00108323	0.00347611	0.000347447	0.000996832	0.00049296	0.00172785	0.0038337	0.00171662	0.00262595	0.00252752	0.00252542	0.00223398	0.655089	-7.39758	1.48806e-12	3.10315e-12	CD4	T1
0.000188016	0.000423849	0.00158988	0.000118899	0.00523462	0.00295645	0.000375973	8.323e-05	7.95327e-05	0.000188086	0.000221966	0.000122839	0.513589	-7.35071	2.00693e-12	4.15983e-12	AGER	T1
1.14991e-05	2.48192e-05	7.34537e-05	2.00832e-05	0.000295031	3.82998e-05	0.000102654	1.48231e-05	0.00922375	2.3647e-05	8.04075e-05	2.02043e-05	0.162482	-7.29863	2.78553e-12	5.73886e-12	FOXJ1	T1
0.000194196	0.00122991	0.000108174	0.000276483	0.000222806	0.000862014	0.00239096	0.000169196	7.4848e-05	0.00268391	0.000412231	0.00011264	0.505907	-7.28293	3.07404e-12	6.29534e-12	ITGAM	T1
0.00192512	0.00281402	0.00202046	0.00257235	0.0022971	0.00306584	0.00198826	0.00208217	0.0028488	0.00118881	0.00252977	0.00420078	0.801515	-7.26187	3.49843e-12	7.12181e-12	SMAD4	T1
0.00308699	0.00377956	0.00235869	0.00313538	0.00317534	0.00260083	0.00207744	0.00110759	0.00506652	0.00136574	0.00179461	0.00209805	1.2974	7.10831	9.0876e-12	1.83903e-11	EHMT1	T1
0.00143388	0.0040093	0.000865178	0.000888995	0.00132049	0.00322154	0.0186055	0.000769404	0.000578782	0.031404	0.00227754	0.000627349	0.662561	-7.0319	1.45396e-11	2.92503e-11	FCER1G	T1
3.64717e-05	0.000103145	5.05954e-05	7.47363e-05	0.000105224	0.0001765	0.000585402	2.94848e-05	9.64966e-05	0.000612823	6.78968e-05	3.66652e-05	0.34504	-6.96325	2.21632e-11	4.43263e-11	IL1B	T1
0.000938118	0.00269833	0.00260937	0.000992083	0.00201927	0.0010022	0.00666578	0.000335822	0.00169956	0.00805573	0.000631751	0.000261985	0.636167	-6.94011	2.5454e-11	5.06119e-11	HLA-DQB1	T1
0.000815605	0.00106607	0.000442347	0.00153519	0.00194223	0.000721378	0.00356017	0.000635415	0.0667137	0.000952931	0.00851156	0.00263844	0.390754	-6.90654	3.12684e-11	6.18138e-11	SCGB1A1	T1
0.00046647	0.0104593	8.6943e-05	0.000149544	0.000126592	0.000506331	0.000471437	0.000291608	0.000112788	5.32757e-05	0.000395442	8.70896e-05	1.85923	6.86651	3.98214e-11	7.82696e-11	CD8A	T1
0.000667173	0.00239974	0.00112739	9.74787e-05	0.00131192	0.000523253	0.000437913	9.87562e-05	0.000169684	0.000117299	0.000224795	0.000193219	1.96877	6.78857	6.35896e-11	1.24272e-10	BANK1	T1
8.93877e-05	0.000181213	9.32323e-05	4.90554e-05	0.000167341	0.000141722	0.000989672	0.00010635	8.08467e-05	0.00347328	0.000120244	5.23166e-05	0.522751	-6.75617	7.71633e-11	1.49942e-10	WT1	T1
0.0102509	0.0112736	0.0114211	0.016024	0.0178546	0.0127413	0.0110553	0.0108599	0.0191906	0.0121495	0.010318	0.011547	0.798291	-6.72563	9.23667e-11	1.78471e-10	PDIA3	T1
0.000111811	0.000247793	0.000179976	8.23583e-05	0.000847892	0.000513396	0.000341584	0.000106264	0.00510209	0.000133081	0.000280074	9.77256e-05	0.389902	-6.70845	1.02489e-10	1.96917e-10	SAA2	T1
0.000567149	0.000574093	0.000130278	0.000554741	0.000176941	0.000530701	0.000641844	0.00171908	8.23158e-05	3.57578e-05	0.00173628	0.000275372	1.69077	6.62167	1.71109e-10	3.26923e-10	HAS2	T1
9.38257e-05	0.00275283	1.54531e-05	1.54107e-05	2.49792e-05	4.10192e-05	0.000154305	6.16739e-05	1.17964e-05	1.44144e-05	4.56669e-05	1.61269e-05	2.21179	6.57197	2.29007e-10	4.35114e-10	CTLA4	T1
0.000424293	0.000483558	0.000615657	0.000343237	0.000620118	0.000651948	0.000505576	0.00054479	0.00083173	0.000678047	0.000634189	0.000845678	0.710554	-6.47494	4.02044e-10	7.59664e-10	DDIT3	T1
0.000279887	0.00810224	6.46899e-05	0.000106165	8.66735e-05	0.000390573	0.000311683	0.000133917	5.96534e-05	4.60266e-05	0.000166337	4.42588e-05	1.76553	6.45591	4.49592e-10	8.44838e-10	CD247	T1
0.000726839	0.0112384	0.000101636	0.000177411	0.000246308	0.000551796	0.00121283	0.000336201	0.000170231	0.000436824	0.0012779	0.000107624	1.65809	6.43616	5.03846e-10	9.41615e-10	CD69	T1
6.4684e-05	0.00105856	1.13523e-05	1.26237e-05	1.50395e-05	2.23766e-05	7.58038e-05	3.17492e-05	1.91718e-05	1.05922e-05	5.89609e-05	9.14251e-06	2.2108	6.41597	5.65946e-10	1.05192e-09	FOXP3	T1
0.000554699	0.00115362	0.000622621	0.000830243	0.000775559	0.000715146	0.000577614	0.00037276	0.00164692	0.000528514	0.000572257	0.000713539	0.774839	-6.4006	6.17156e-10	1.1409e-09	EMG1	T1
4.30729e-05	0.000131336	0.000156083	5.6621e-05	0.00101084	9.6764e-05	0.000104041	7.53926e-05	0.000152437	0.000143474	4.52702e-05	6.17647e-05	0.369223	-6.32343	9.60956e-10	1.76692e-09	SPINK1	T1
0.000171852	0.000365746	0.000131963	0.000322617	0.000267794	0.000528408	0.000247789	0.000708526	0.000140267	9.12862e-05	0.000600034	0.000561489	0.575957	-6.27437	1.26945e-09	2.32167e-09	NOX4	T1
0.000386921	0.0116092	8.96036e-05	0.000146528	0.000186561	0.000475485	0.000499738	0.000179474	0.000106311	5.17128e-05	0.00026692	5.85734e-05	1.66859	6.10882	3.21128e-09	5.8418e-09	GZMA	T1
0.00017777	0.00016568	0.000700554	0.000333313	0.00115586	0.00037423	0.00018338	0.000350031	0.000355114	4.03589e-05	0.000578619	0.000160719	0.60415	-6.05329	4.36633e-09	7.90099e-09	BMP4	T1
0.00167541	0.00273453	0.00177151	0.00213272	0.00271618	0.0020062	0.00200441	0.00113591	0.0035976	0.00223641	0.00127275	0.00172808	0.82996	-5.99467	6.01802e-09	1.08324e-08	PCNA	T1
0.000326259	0.000754437	0.000380804	0.000875895	0.000452952	0.00866082	0.00723527	0.000447697	0.000119007	0.00221717	0.000416483	0.00019089	0.417097	-5.9885	6.23286e-09	1.11604e-08	S100A8	T1
2.71148e-05	7.88754e-05	3.2512e-05	0.000248833	2.8822e-05	0.000360947	7.07505e-05	9.41496e-05	2.36313e-05	1.9595e-05	0.000110199	0.000966506	0.311409	-5.97657	6.65288e-09	1.18504e-08	TBXA2R	T1
5.52837e-05	0.000319622	0.000169502	0.000602049	0.000292412	0.000222307	0.000356663	5.016e-05	0.00398361	7.78065e-05	0.000142316	7.38011e-05	0.234765	-5.91309	9.39865e-09	1.66546e-08	LTF	T1
0.000514803	0.000924178	0.00101836	0.000330894	0.000655141	0.00103355	0.00497026	0.000562156	0.000159034	0.00601454	0.00105517	0.00018564	0.628996	-5.90585	9.77442e-09	1.72312e-08	HMOX1	T1
0.000270474	0.000590287	0.000152789	0.000158559	0.000167708	0.000371272	0.00285576	0.000141552	0.000184547	0.00388503	0.000548215	0.000190555	0.70391	-5.84371	1.36676e-08	2.39709e-08	C1QC	T1
6.49049e-05	0.000232021	1.2317e-05	2.86353e-05	2.944e-05	4.34201e-05	5.44018e-05	8.86965e-06	1.73533e-05	2.34487e-05	3.12342e-05	2.82735e-05	2.15886	5.79654	1.75979e-08	3.07065e-08	TCL1A	T1
0.000123966	7.01151e-05	5.2873e-05	2.61789e-05	0.000151213	4.72267e-05	7.31452e-05	2.55016e-05	0.00257393	2.72291e-05	6.17149e-05	3.27449e-05	1.78337	5.69149	3.0728e-08	5.3345e-08	TP73	T1
5.4625e-05	9.83758e-05	0.000121717	0.000201905	6.97527e-05	0.00180905	0.000152621	6.9442e-05	1.2829e-05	4.614e-05	4.26384e-05	2.51342e-05	0.630869	-5.60355	4.8713e-08	8.41407e-08	CA4	T1
3.94391e-05	5.05648e-05	1.98567e-05	1.76411e-05	3.2219e-05	3.74326e-05	2.7865e-05	1.34792e-05	5.58702e-05	2.18878e-05	2.33458e-05	2.348e-05	1.4651	5.5803	5.49755e-08	9.44806e-08	ASCL1	T1
7.30974e-05	0.000120582	0.00178843	0.000102589	0.0012412	0.000257632	0.000693804	7.96333e-05	0.0243464	0.000116978	0.00031197	0.000130957	0.181404	-5.5561	6.23227e-08	1.06324e-07	MUC5B	T1
9.37522e-06	0.00024749	2.54492e-06	3.55976e-06	3.6256e-06	8.12777e-06	1.11618e-05	4.79209e-06	1.4796e-06	1.88989e-06	9.05945e-06	1.78678e-06	1.6833	5.55559	6.24889e-08	1.06324e-07	PDCD1	T1
1.70769e-05	3.58821e-05	2.03583e-05	1.90013e-05	0.000165334	3.86007e-05	7.50782e-05	2.11662e-05	0.00328028	3.65432e-05	5.66689e-05	2.7321e-05	0.293239	-5.52399	7.35632e-08	1.24548e-07	CCNA1	T1
3.94033e-05	8.12907e-05	7.45763e-05	3.43314e-05	0.00044204	6.78279e-05	0.000133302	3.26211e-05	0.0052383	3.7215e-05	9.81452e-05	4.20179e-05	0.367061	-5.5152	7.69704e-08	1.29674e-07	SOX2	T1
0.000120423	0.00021745	0.000191428	0.000285619	0.000142802	0.00371223	0.00222549	0.00010474	5.7599e-05	0.00012563	0.000158255	9.07259e-05	0.50162	-5.48646	8.92167e-08	1.49569e-07	S100A12	T1
0.00107721	0.00250418	0.00141404	0.000633242	0.00322134	0.00180501	0.00109882	0.00190822	0.00170522	0.000512444	0.00232563	0.00130044	0.72999	-5.45074	1.07e-07	1.78506e-07	FAS	T1
3.8399e-05	8.16156e-05	0.000196989	3.03828e-05	0.00105143	6.73347e-05	0.000127324	3.23213e-05	0.00221598	2.24512e-05	0.000105785	3.26112e-05	0.354047	-5.42958	1.19284e-07	1.98035e-07	TP63	T1
0.000383656	0.000288979	0.000891848	4.40219e-05	0.00345411	0.000538902	0.000103353	9.476e-05	0.000166068	5.17949e-05	0.000185621	6.88372e-05	1.90017	5.42534	1.21887e-07	2.01379e-07	MRC1	T1
0.000677226	0.000497544	0.000125489	0.00129046	0.00030869	0.000949444	0.00046572	0.000546706	0.000101247	5.87825e-05	0.00161846	0.00247769	1.51395	5.38132	1.52344e-07	2.50489e-07	CDKN2A	T1
8.38573e-05	0.000149378	5.51619e-05	0.00202675	7.26444e-05	0.000748055	0.00021963	0.000259124	3.86775e-05	3.68874e-05	0.00026318	0.000207232	0.486187	-5.36536	1.65131e-07	2.70214e-07	SNAI1	T1
3.472e-05	0.000106355	4.95289e-05	6.52574e-05	7.88874e-05	7.68706e-05	7.36368e-05	3.91011e-05	0.000125332	5.75743e-05	6.07659e-05	7.07355e-05	0.498726	-5.35674	1.72458e-07	2.80861e-07	UBE2S	T1
0.000623043	0.000954043	0.000486278	0.0101188	0.000440631	0.00648599	0.0010556	0.00103077	9.29141e-05	0.000210852	0.00261945	0.00130082	0.624508	-5.31272	2.1509e-07	3.4863e-07	GNG11	T1
9.06321e-05	0.000240824	8.36456e-05	0.000154686	9.51271e-05	0.000509394	0.00380154	7.46312e-05	4.77069e-05	0.00020429	9.62363e-05	6.96443e-05	0.543047	-5.25408	2.88072e-07	4.6472e-07	FCN1	T1
9.14674e-05	0.00220819	1.60732e-05	4.21947e-05	2.30835e-05	4.03067e-05	0.000145467	2.8281e-05	1.10875e-05	2.06236e-05	8.97776e-05	2.20498e-05	1.93757	5.23029	3.2409e-07	5.20369e-07	CCR7	T1
0.000148791	0.000974639	2.91896e-05	4.11186e-05	4.17683e-05	8.01802e-05	0.000772794	7.73874e-05	2.05611e-05	8.3335e-05	0.000193162	4.18091e-05	1.64834	5.21962	3.41625e-07	5.45961e-07	IL2RA	T1
0.000750076	0.00116512	0.000827288	0.00142174	0.00102679	0.00119868	0.00119581	0.000279674	0.00148464	0.000637696	0.000767443	0.00102122	0.811881	-5.21675	3.46229e-07	5.50746e-07	ATF6	T1
0.000196578	0.00581634	3.19296e-05	9.20855e-05	7.2515e-05	0.000202016	0.000257137	0.000132303	6.8714e-05	3.18476e-05	0.000165712	3.62245e-05	1.57821	5.09935	6.15313e-07	9.74245e-07	LCK	T1
2.53082e-05	8.03e-05	7.52002e-05	4.1128e-05	0.000114264	7.03624e-05	6.24098e-05	2.4553e-05	7.49389e-05	4.80806e-05	5.37798e-05	4.29842e-05	0.435565	-5.07436	6.9441e-07	1.09442e-06	IL37	T1
2.32018e-05	2.1192e-05	1.52572e-05	1.10365e-05	2.5296e-05	2.0401e-05	1.53075e-05	4.13301e-06	2.14845e-05	8.67627e-06	1.37977e-05	7.92893e-06	1.73959	5.00662	9.6153e-07	1.50845e-06	IRF7	T1
8.98598e-05	0.000157338	0.000186411	7.06417e-05	0.000744165	0.00015272	0.000576503	5.29879e-05	0.000272893	0.000253458	8.54049e-05	0.000116614	0.511166	-4.97094	1.13981e-06	1.77998e-06	EREG	T1
0.000141213	0.000285565	8.60289e-05	0.0201341	0.000134174	0.00105123	0.000432394	0.000144373	7.38125e-05	3.21629e-05	0.000342436	0.000271534	0.497604	-4.95271	1.24283e-06	1.93203e-06	PLVAP	T1
0.00101521	0.000900749	0.000608692	0.00160466	0.00328801	0.00200691	0.00130003	0.00117171	0.00341598	0.00106053	0.00208803	0.00338546	0.620101	-4.91403	1.49212e-06	2.30907e-06	ATF3	T1
0.000243018	0.00719069	5.47131e-05	0.000119035	9.92191e-05	0.000213306	0.000345751	0.000168726	6.89973e-05	5.01144e-05	0.000219637	6.2701e-05	1.45826	4.90331	1.56928e-06	2.41754e-06	CD3G	T1
0.000218815	0.00332247	6.45835e-05	7.56445e-05	0.000129522	0.00017699	0.000463748	0.000100088	6.78356e-05	8.09753e-05	0.00014533	2.58432e-05	1.58126	4.87216	1.81622e-06	2.78541e-06	LTB	T1
0.00187557	0.00281683	0.00113628	0.00088974	0.00145679	0.00235817	0.0139525	0.00125178	0.000711299	0.0354958	0.00250721	0.000739375	0.828554	-4.72558	3.57555e-06	5.4591e-06	CD68	T1
0.000891368	0.00127252	0.000736372	0.0063266	0.00130418	0.00138445	0.00133196	0.000730301	0.0011784	0.000705523	0.00197603	0.00150947	0.663279	-4.72214	3.63416e-06	5.52392e-06	MYC	T1
0.000337385	0.001345	0.000220153	0.000387992	0.000671863	0.000510968	0.000338935	0.000273414	0.00222605	0.000233412	0.000332718	0.000642188	0.686221	-4.62687	5.59529e-06	8.46721e-06	SLC2A1	T1
0.000142652	0.000443616	0.00014247	0.000167024	0.000352746	0.000208663	0.000296653	0.000147071	0.000587747	0.000225038	9.33363e-05	8.22855e-05	0.680347	-4.61444	5.91724e-06	8.91496e-06	CENPF	T1
0.00528472	0.00976105	0.00404111	0.00559976	0.00762654	0.00680787	0.00761999	0.00356011	0.00835541	0.00661146	0.00413254	0.0047222	0.887099	-4.59806	6.36454e-06	9.54681e-06	STAT1	T1
0.000254685	0.000506833	0.000339032	0.000428475	0.000476379	0.000338117	0.000403491	0.000107524	0.000605938	0.000392225	0.000108322	0.000103416	0.869028	-4.57256	7.13525e-06	1.06561e-05	CDK1	T1
1.56779e-05	2.85492e-05	2.40995e-05	2.14409e-05	0.000309188	3.50711e-05	0.000216506	2.99557e-05	0.019966	3.71657e-05	0.000129384	2.82581e-05	0.17593	-4.54528	8.05456e-06	1.19433e-05	C20orf85	T1
0.00665091	0.00889437	0.00338445	0.0681372	0.00215187	0.0347817	0.0101359	0.0233944	0.00139201	0.000956923	0.026592	0.0711735	0.670301	-4.54488	8.06699e-06	1.19433e-05	SPARCL1	T1
0.00684004	0.00549254	0.00357962	0.0265302	0.00784518	0.0161527	0.00590272	0.0129318	0.0254904	0.000544681	0.0236577	0.0294445	0.730106	-4.43908	1.2838e-05	1.8925e-05	CCN2	T1
0.00499578	0.00642658	0.00505983	0.0116023	0.00528828	0.00645086	0.00760174	0.00426498	0.00384656	0.00376231	0.0073702	0.0114614	0.807231	-4.37297	1.70817e-05	2.50727e-05	HIF1A	T1
0.000873717	0.000580378	0.00296147	0.000719056	0.00285685	0.00176623	0.000462778	0.000269746	0.00419114	0.000153424	0.000865154	0.00527067	0.810563	-4.3369	1.99369e-05	2.91385e-05	SLC25A4	T1
0.000654979	0.00137601	0.0228181	0.000213269	0.00403041	0.00271089	0.000799383	0.000324791	0.000977836	0.000397321	0.000368138	0.000180726	0.698731	-4.28962	2.43858e-05	3.54892e-05	COL4A3	T1
0.000758421	0.00170842	0.00031098	0.000432325	0.000538576	0.00102788	0.0108948	0.000371393	0.000117501	0.0152202	0.00170569	0.000423006	0.787198	-4.2654	2.70031e-05	3.91316e-05	ACTA2	T1
0.00129613	0.00248124	0.00063541	0.00198753	0.00146437	0.00191209	0.0015793	0.000517249	0.0017332	0.00246058	0.000530122	0.000434898	1.08532	4.26021	2.76041e-05	3.98338e-05	OAS2	T1
1.4017e-05	2.22339e-05	3.22398e-05	1.03364e-05	2.86239e-05	6.20688e-05	0.000148873	3.38683e-05	6.96969e-06	0.000629939	1.49957e-05	1.28454e-05	0.420725	-4.23471	3.07313e-05	4.41602e-05	RETN	T1
5.86578e-05	0.00107777	7.81322e-05	9.13344e-05	0.000136308	0.00012059	0.000183176	8.66158e-05	4.82608e-05	8.4984e-05	0.000121721	6.24061e-05	0.496568	-4.22824	3.15755e-05	4.51833e-05	TNFRSF9	T1
0.0110245	0.0279642	0.0310893	0.00433576	0.0207844	0.0107777	0.0194014	0.00711085	0.00692651	0.0262571	0.0123835	0.0101573	0.818	-4.03993	6.84542e-05	9.75473e-05	CD44	T1
0.00853206	0.0121677	0.0092379	0.0129202	0.00872255	0.0122695	0.0141448	0.00861096	0.011115	0.00795824	0.0207227	0.00981609	0.763246	-4.01942	7.43492e-05	0.000105508	SOD2	T1
5.55584e-05	0.000107474	2.87667e-05	2.8404e-05	8.33155e-05	4.5563e-05	3.66697e-05	1.41735e-05	0.000123787	2.31593e-05	2.92224e-05	2.39931e-05	1.41264	3.99645	8.15511e-05	0.000114899	LAMP3	T1
5.81723e-05	2.43864e-05	1.04903e-05	1.4343e-05	6.93623e-05	3.7371e-05	1.63138e-05	6.20354e-06	6.17808e-05	1.34175e-05	2.01032e-05	1.78842e-05	2.82085	3.99618	8.16388e-05	0.000114899	PAEP	T1
2.77944e-05	7.06459e-05	3.12671e-05	2.88771e-05	8.45496e-05	0.000132317	5.40613e-05	8.26665e-05	5.44953e-05	1.83608e-05	0.00021671	9.90942e-05	0.437218	-3.96392	9.28461e-05	0.000130137	LGR5	T1
0.00192675	0.00122178	0.000491435	0.00070905	0.00147591	0.0026087	0.00174515	0.0171711	0.00123294	0.000136215	0.00737907	0.00180184	1.25707	3.91847	0.000111141	0.000155144	MEG3	T1
0.000210068	0.0069007	3.94885e-05	0.000126298	6.64137e-05	0.000303149	0.000337965	9.50388e-05	2.11781e-05	4.11146e-05	0.00038265	5.86514e-05	1.49078	3.86341	0.00013789	0.000191701	CCL5	T1
1.57405e-05	4.6064e-05	2.10667e-05	2.07128e-05	0.000257229	4.51859e-05	6.79858e-05	2.13851e-05	0.000415984	0.000111581	3.69692e-05	2.2531e-05	0.287731	-3.81596	0.000165724	0.000229464	MMP10	T1
0.000396089	0.000716831	0.000115601	0.00274522	0.00011412	0.00119412	0.000633152	0.000784798	0.000198331	0.00011901	0.00130294	0.00163137	0.759792	-3.7979	0.000177617	0.000244102	NHSL2	T1
1.68672e-06	4.72851e-06	9.6579e-07	3.05511e-06	5.00197e-06	4.5247e-06	1.93344e-06	7.20516e-07	2.26813e-06	1.21411e-06	1.71586e-06	3.68537e-06	0.748049	3.7978	0.000177724	0.000244102	LY6D	T1
5.20599e-05	0.000148849	3.13421e-05	0.000108109	6.03882e-05	8.03264e-05	9.35684e-05	0.000270647	3.11244e-05	9.21821e-05	0.000944546	9.45816e-05	0.499165	-3.79611	0.000178883	0.000244712	MFAP5	T1
0.000111017	0.000602375	2.75302e-05	5.90984e-05	5.77043e-05	7.91577e-05	8.18484e-05	4.76687e-05	0.000234791	3.03016e-05	6.3444e-05	6.26923e-05	1.45922	3.75499	0.000209339	0.000284525	LAG3	T1
1.20982e-05	1.64201e-05	6.6979e-05	1.35221e-05	0.000291548	1.1777e-05	2.93123e-05	7.84953e-06	0.00188052	1.23655e-05	1.37034e-05	6.60832e-06	0.391212	-3.7546	0.00020965	0.000284525	ERN2	T1
1.52534e-05	2.53051e-05	6.56221e-06	9.078e-06	6.86375e-06	3.72068e-05	4.36393e-05	4.10115e-05	1.968e-06	8.38795e-06	5.08185e-05	1.72365e-05	1.00392	3.74918	0.000214018	0.000289305	TREM2	T1
0.00549686	0.0082394	0.00336711	0.00485544	0.0041558	0.00557275	0.00399306	0.00221231	0.0055486	0.00171458	0.00377719	0.00511725	1.35079	3.72153	0.000237611	0.000319932	HIST1H1C	T1
0.00148562	0.00125386	0.000440188	0.00274457	0.000335302	0.00529654	0.00148101	0.0035302	0.000118928	9.50799e-05	0.00479002	0.00905505	1.2464	3.70362	0.000254221	0.000340955	ELN	T1
2.42915e-05	5.71082e-05	4.90643e-05	3.24311e-05	0.000162863	6.27605e-05	8.28474e-05	1.67011e-05	0.0029644	2.90212e-05	5.82597e-05	3.2389e-05	0.345333	-3.68111	0.000276706	0.000369663	BPIFA1	T1
0.000204335	0.000409003	0.000201846	0.000661629	0.000290676	0.00119712	0.000296412	0.00012236	0.000175798	0.000390595	0.000235966	7.16288e-05	0.732159	-3.65857	0.000301033	0.000400596	CD274	T1
0.00213053	0.0024356	0.00062044	0.034913	0.00188839	0.00502937	0.00479382	0.0327057	0.000754073	0.000261239	0.00231784	0.00149613	0.791617	-3.59674	0.000378491	0.000501721	POSTN	T1
0.00011786	0.000165146	0.000112925	0.00174456	8.09926e-05	0.00156285	0.000138947	6.23393e-05	2.37073e-05	2.22204e-05	0.000420936	0.000313039	0.714085	-3.51161	0.000516111	0.000681506	RAMP2	T1
7.75743e-06	1.9856e-05	2.34181e-05	1.01684e-05	8.99194e-05	5.72104e-05	1.81328e-05	5.96024e-06	3.27344e-05	1.41335e-05	1.33406e-05	1.97234e-05	0.372448	-3.50122	0.000535801	0.000704784	WNT3A	T1
0.000886317	0.000839924	0.00253658	0.000586643	0.00184007	0.00169201	0.00072895	0.00168886	0.00106415	9.9223e-05	0.00216109	0.00315754	0.791913	-3.44504	0.000654905	0.000858152	AXIN2	T1
0.000449984	0.000921901	6.64126e-05	0.00104777	8.35771e-05	0.000276636	0.000364446	0.000237546	3.63667e-05	2.65246e-05	0.00948482	0.000770895	1.59428	3.42538	0.000702328	0.000916779	HLA-DRA	T1
0.000203563	0.00151734	0.000148787	0.000162298	0.000253421	0.000193529	0.000343018	0.000144623	0.000234567	0.000887247	0.000163973	0.000136386	0.774255	-3.39285	0.000787544	0.00102411	ITGAE	T1
1.52657e-05	7.08822e-05	1.45056e-05	2.33039e-05	4.3344e-05	3.41467e-05	8.21769e-05	3.81236e-05	4.10595e-05	0.000206308	3.48271e-05	2.41399e-05	0.360245	-3.34044	0.000945619	0.00122501	MMP12	T1
0.000460669	0.000675168	0.00021242	0.00121633	0.000355108	0.000856415	0.000751379	0.00122109	0.00017895	5.59552e-05	0.00228561	0.00324864	0.767955	-3.31854	0.0010199	0.00131625	APLNR	T1
2.78094e-05	7.66879e-05	3.80805e-05	3.78735e-05	0.00451574	6.1079e-05	0.000228884	8.26204e-05	0.00359071	2.58869e-05	0.000114495	3.44875e-05	0.2107	-3.30692	0.00106167	0.00136501	KRT5	T1
0.000129345	0.000251145	4.74851e-05	0.0262601	5.16722e-05	0.000823187	0.000415451	8.75347e-05	3.32298e-05	2.19116e-05	0.000280006	0.000255737	0.634512	-3.30245	0.00107809	0.00138092	ACKR1	T1
2.52033e-05	2.57588e-05	1.12253e-05	1.11876e-05	1.89288e-05	1.66925e-05	2.16434e-05	0.000100512	2.83548e-05	5.67549e-06	4.54689e-05	7.60376e-06	1.31925	3.29117	0.00112065	0.00143008	IL11	T1
0.00107173	0.00208505	0.000352282	0.00529724	0.000601583	0.00494879	0.00123023	0.00281576	0.000199427	0.000136018	0.00277263	0.00576291	0.826656	-3.24085	0.00132992	0.00169083	ZEB1	T1
0.000175339	0.00185929	0.000110639	0.000474413	0.000264464	0.000328051	0.00114555	0.000239198	0.000124495	0.000270886	0.000209721	0.000129038	0.575062	-3.23674	0.00134874	0.0017084	CXCL9	T1
3.92116e-05	0.000105319	4.83862e-05	5.13907e-05	8.18784e-05	9.50009e-05	7.68836e-05	4.02528e-05	0.000293902	4.91348e-05	7.70317e-05	6.97499e-05	0.515889	-3.2295	0.00138208	0.00174418	CALCA	T1
5.00033e-05	5.91952e-05	1.09704e-05	1.82878e-05	2.77688e-05	4.64724e-05	6.23341e-05	0.000170474	1.65672e-05	1.52531e-05	9.52942e-05	1.54579e-05	1.49041	3.20987	0.00147652	0.0018565	ELANE	T1
0.0157299	0.0144546	0.00891753	0.0149108	0.015925	0.0310687	0.0226359	0.0555665	0.00152758	0.0352431	0.0406528	0.0607699	0.804767	-3.15117	0.00179554	0.00224935	ITGB6	T1
0.000300794	0.000651949	0.000503859	0.000278299	0.000564612	0.000364892	0.00041964	0.000194498	0.000367553	0.000358932	0.000123318	8.89176e-05	0.982133	-3.09029	0.00219314	0.00273743	TOP2A	T1
6.21721e-05	0.000106847	6.17988e-05	0.00239526	8.55611e-05	0.0012211	0.000174151	9.07577e-05	3.22582e-05	2.49519e-05	0.000117591	0.000107916	0.46126	-3.03744	0.00260234	0.00323636	CSPG4	T1
0.00022849	0.000728879	0.000991305	0.000232894	0.00435775	0.000244377	0.000468195	0.00109006	0.000135	8.13011e-05	0.00198635	0.000210557	0.463297	-2.97606	0.00316501	0.00392186	CXCL14	T1
0.000411904	0.00159156	0.000167787	0.000179646	0.000328501	0.000452909	0.00294439	0.000171769	0.000198614	0.0048142	0.000547595	0.000158569	0.861184	-2.90938	0.00390052	0.0048158	HAVCR2	T1
1.49776e-05	0.000217853	5.01709e-06	7.9674e-06	1.74494e-05	2.10748e-05	1.86367e-05	6.04664e-06	1.69071e-05	6.51168e-06	1.83886e-05	1.11039e-05	1.00435	2.85557	0.00460523	0.00566543	CXCR5	T1
2.46734e-05	8.45074e-05	2.79938e-05	3.26862e-05	8.24777e-05	6.60041e-05	5.32552e-05	2.71776e-05	0.000154405	3.22581e-05	4.94048e-05	3.79082e-05	0.486705	-2.83002	0.00497857	0.00610276	AKR1B10	T1
5.47013e-05	0.00109307	5.45715e-05	3.91319e-05	0.000124812	4.36494e-05	0.000323974	6.90281e-05	5.65666e-05	0.000258976	8.31578e-05	3.01529e-05	0.544845	-2.76405	0.00607327	0.00741807	CCL22	T1
0.000241697	0.000254931	9.49088e-05	0.000244495	8.0022e-05	0.000329295	0.000206334	0.000214123	3.98695e-05	9.46326e-05	0.000973229	0.000540059	1.25383	2.55759	0.0110472	0.0134453	FGF10	T1
3.84215e-06	1.78439e-05	5.61824e-06	9.14641e-06	9.87696e-06	1.27524e-05	1.56849e-05	1.20324e-05	6.27191e-06	8.96579e-06	7.58719e-06	5.09561e-06	0.411207	2.45164	0.0148088	0.0179596	FOXI1	T1
0.000516509	0.000535326	0.000186481	0.000329456	0.000587964	0.000842873	0.000812731	0.005259	0.000182585	9.02164e-05	0.00466298	0.00193792	0.782461	-2.2963	0.0223693	0.0270322	GDF15	T1
3.47869e-05	5.64692e-05	4.7366e-05	0.000174067	6.58947e-05	0.000522523	4.26165e-05	3.9055e-05	3.06071e-06	1.44927e-05	4.253e-05	4.87594e-05	0.740635	-2.29495	0.0224478	0.0270322	APLN	T1
0.00206413	0.00258889	0.00075537	0.00280635	0.00216062	0.00255205	0.00505342	0.00379132	0.000797827	0.00712153	0.0060405	0.00324628	0.75413	-2.21294	0.0276783	0.0332139	CCL2	T1
0.000537996	0.00181184	0.000950031	0.000190435	0.00568445	0.00425633	0.000633577	0.000286331	0.000382455	0.000318891	0.000494274	0.000372042	0.735097	-2.15274	0.0321616	0.038459	RTKN2	T1
3.02998e-05	6.97198e-05	2.72862e-05	3.86771e-05	9.8784e-05	6.50728e-05	7.25022e-05	2.03133e-05	0.00312314	4.12521e-05	3.01438e-05	2.70865e-05	0.473734	-2.09597	0.0369488	0.0440296	JCHAIN	T1
0.000338212	0.000351135	0.000393492	0.000105896	0.00132017	0.000402076	0.000369328	0.000437813	0.004584	3.9875e-05	0.00122123	0.000225381	0.814618	-2.05428	0.0408419	0.0484998	SOX9	T1
2.52218e-05	7.44215e-05	2.82615e-05	2.8101e-05	4.04129e-05	5.78605e-05	7.01558e-05	1.32302e-05	2.59102e-05	0.000620254	4.15342e-05	3.13506e-05	0.532632	-2.05001	0.0412593	0.0488259	IL1A	T1
5.32725e-05	0.000123265	4.02083e-05	7.57359e-05	5.23148e-05	7.47614e-05	5.58508e-05	4.7128e-05	5.33901e-05	2.9445e-05	6.45526e-05	6.04604e-05	0.922882	1.98176	0.0484475	0.0571347	ABCC2	T1
6.55341e-05	8.21152e-05	4.37926e-05	7.33386e-05	0.000100357	0.000173717	8.40909e-05	0.000201361	0.000105325	3.34105e-05	0.000203772	0.000334977	0.619091	-1.97696	0.0489905	0.0575764	SCG2	T1
0.000113139	0.000193519	0.000103809	8.57192e-05	0.000230156	0.000132509	0.00014106	0.000141468	0.000102107	0.00014877	4.57558e-05	4.98264e-05	1.00628	-1.95234	0.0518571	0.0607368	CCNB2	T1
2.40687e-05	6.93271e-05	1.30473e-05	6.77003e-05	2.56927e-05	0.000100454	4.88258e-05	8.00966e-05	2.6979e-05	1.47117e-05	0.000487041	7.07236e-05	0.45796	-1.89044	0.0596927	0.0696755	PI16	T1
2.01067e-05	2.85375e-05	9.18619e-06	1.32091e-05	2.9792e-05	2.19435e-05	3.15267e-05	1.82947e-05	6.21483e-06	1.34551e-05	8.7893e-05	1.45477e-05	1.04098	1.85337	0.0648423	0.0754288	HAS1	T1
0.000756748	0.000825281	0.000182603	0.000974194	0.00038538	0.000983581	0.000842229	0.00236903	0.000261235	5.79348e-05	0.00308294	0.00184014	1.1552	1.81263	0.0709185	0.0822174	SNAI2	T1
0.000744277	0.00645115	0.000244624	0.000245309	0.000408695	0.000771916	0.00198569	0.000304384	0.00011534	0.00982682	0.000649451	0.000153685	1.14992	1.80331	0.072374	0.0836213	CD52	T1
0.00327614	0.00653542	0.00141077	0.00398651	0.00198711	0.00392728	0.00470693	0.00292086	0.00120531	0.00475516	0.002398	0.00292069	1.10327	1.78245	0.0757176	0.08719	TGFB1	T1
3.8629e-05	0.00259426	3.93572e-05	5.34611e-05	5.24161e-05	0.000280368	9.24939e-05	2.9129e-05	1.83188e-05	1.13277e-05	2.54181e-05	1.05778e-05	0.711625	-1.72277	0.0859936	0.0986906	GNLY	T1
0.000376832	0.000603621	0.000115553	0.000126079	0.000189236	0.000307381	0.00266891	0.000247911	0.000189815	0.00334029	0.000595836	9.13186e-05	1.05822	1.67763	0.0944925	0.108082	SLC1A3	T1
1.24276e-05	3.54283e-05	1.33453e-05	5.76378e-05	1.18408e-05	6.72131e-05	2.4696e-05	8.7823e-06	3.92629e-06	1.35447e-05	1.98801e-05	0.000465738	0.498414	-1.66386	0.0972167	0.110827	GLP1R	T1
0.00104079	0.00090503	0.000201492	0.00970711	0.000372858	0.00128933	0.00118843	0.00440001	7.97353e-05	8.01679e-05	0.00294847	0.0061188	1.10587	1.59916	0.11087	0.125972	COL15A1	T1
0.000475585	0.000537405	0.000391581	0.000424629	0.000552483	0.000481153	0.000366969	0.000278485	0.000722703	0.000367188	0.000421283	0.00053623	1.06182	1.56148	0.119497	0.135324	UQCRHL	T1
0.00142272	0.00238634	0.00162878	0.000928591	0.00328485	0.00130668	0.00219539	0.000552852	0.00321705	0.00264385	0.000866173	0.000737677	0.934217	-1.53982	0.124691	0.14074	HMGA1	T1
5.74616e-05	0.000272275	4.39037e-05	3.31662e-05	0.000133317	3.6418e-05	0.000567178	3.12975e-05	0.000126629	5.66885e-05	4.18324e-05	2.61721e-05	0.798352	-1.53467	0.125952	0.141696	CD1C	T1
1.98962e-05	6.4208e-05	7.02226e-05	2.65531e-05	8.37168e-05	3.7191e-05	0.000147159	5.16574e-05	0.000108489	3.32401e-05	3.14019e-05	2.67952e-05	0.377973	-1.53058	0.126961	0.142363	CD1A	T1
0.000138171	0.00291935	6.10755e-05	0.000110724	0.000316887	0.000115026	0.000230184	0.000151407	0.000232658	5.18216e-05	0.000103832	8.54737e-05	0.831045	-1.48562	0.138461	0.154751	CXCL13	T1
0.000105739	0.000319704	0.000112446	0.000107061	0.000234238	7.42728e-05	0.00122083	8.2619e-05	0.000451912	3.73457e-05	0.000279198	3.56454e-05	0.687764	-1.45438	0.146918	0.163379	FCER1A	T1
0.012734	0.0150881	0.00330689	0.0117752	0.0074106	0.0206838	0.0219995	0.122423	0.000966328	0.00113001	0.0396001	0.0313205	1.1429	1.45359	0.147136	0.163379	COL3A1	T1
4.28192e-05	0.000121608	3.44558e-05	7.28602e-05	6.74731e-05	9.60628e-05	6.34504e-05	5.38048e-05	7.19449e-05	4.59544e-05	6.21625e-05	6.36491e-05	0.658169	-1.43166	0.153314	0.169687	CGA	T1
5.06189e-05	0.000330681	1.98971e-05	2.86608e-05	4.56041e-05	5.15835e-05	6.87739e-05	1.9389e-05	3.22791e-05	3.06974e-05	3.29917e-05	3.03588e-05	1.22737	1.39365	0.164488	0.181467	IFNG	T1
9.98293e-05	0.00248293	4.65742e-05	0.000269637	4.59876e-05	0.000139959	0.000142728	5.64017e-05	0.000120949	3.68643e-05	0.000428548	6.43324e-05	0.760783	-1.3821	0.168002	0.184748	KLRG1	T1
0.00010872	0.0028281	6.23023e-05	6.52918e-05	9.07209e-05	0.000234329	0.000181487	7.56746e-05	9.86773e-05	5.12413e-05	9.7223e-05	5.22824e-05	0.893731	-1.33719	0.182206	0.199726	KLRC1	T1
0.00193595	0.00156949	0.00481925	0.00194567	0.00388703	0.00239088	0.0014982	0.000778988	0.00277079	0.000934031	0.00152346	0.00164489	1.02992	1.26289	0.207637	0.226875	TOP1	T1
1.14e-05	3.78273e-05	1.88562e-05	1.93864e-05	2.6162e-05	4.6777e-05	2.38032e-05	1.87465e-05	7.69853e-06	1.59173e-05	2.91714e-05	2.3525e-05	0.514276	-1.20062	0.230874	0.251462	S100A7	T1
0.00290232	0.00941376	0.00210607	0.00245541	0.00308964	0.0024288	0.0199692	0.00187945	0.00239297	0.0211946	0.00199588	0.000634503	0.836202	-1.18617	0.236522	0.256796	HLA-DQA1	T1
3.9999e-05	9.78171e-05	4.34829e-05	4.82532e-05	6.994e-05	7.27903e-05	5.26152e-05	2.24677e-05	0.000245157	3.43097e-05	3.45231e-05	3.91518e-05	0.726728	-1.1411	0.254768	0.27573	CHGB	T1
0.00242928	0.00398913	0.00118173	0.00117456	0.0021623	0.00176256	0.0154024	0.0021523	0.00042692	0.0434166	0.00318469	0.000680873	0.957254	-1.12585	0.261159	0.281755	PLIN2	T1
0.00032709	0.00164997	0.000302491	0.000129453	0.000550775	0.000448769	0.00052577	0.000130249	0.000623331	0.000415792	0.000123766	8.46398e-05	1.04029	-1.00061	0.317845	0.341833	LPAR2	T1
0.00200664	0.0330741	0.000768809	0.00438746	0.000646568	0.00883255	0.00312876	0.00081235	0.000234244	0.00314724	0.00174648	0.000424789	1.08277	0.992872	0.321597	0.344785	IL7R	T1
3.51232e-05	0.000101384	6.05846e-05	6.99845e-05	5.64401e-05	5.36323e-05	4.55327e-05	3.35561e-05	9.67327e-05	2.40398e-05	4.16098e-05	4.31639e-05	0.669363	-0.95699	0.339367	0.362698	IGLL1	T1
9.25944e-05	0.00374196	5.3655e-05	0.000100624	7.09236e-05	0.000436707	0.000206404	6.49215e-05	3.55319e-05	4.58948e-05	8.8289e-05	3.77467e-05	0.806689	-0.913569	0.3617	0.385363	NKG7	T1
0.000551062	0.000642715	0.000297421	0.000354776	0.000560756	0.00092824	0.000628704	0.000884245	0.00084495	0.000207773	0.00219212	0.000584211	0.902241	-0.837005	0.403276	0.428324	LPAR1	T1
0.000830125	0.000868199	0.000199953	0.000934599	0.000546358	0.0015275	0.00137464	0.00117956	0.000133387	0.00158907	0.00174191	0.00254628	0.958167	-0.79059	0.429826	0.45511	LGALS1	T1
3.20527e-05	0.000827477	2.30495e-05	2.70076e-05	5.16478e-05	7.12049e-05	5.90796e-05	2.74163e-05	3.49671e-05	1.63472e-05	3.75646e-05	1.54262e-05	0.739366	0.744112	0.457409	0.482821	FASLG	T1
0.000957813	0.00149203	0.000287233	0.00105827	0.000363611	0.00155178	0.00886529	0.000568912	0.000282656	0.00370118	0.000965058	0.000362875	1.0253	0.715275	0.475013	0.499859	CD14	T1
0.000107482	0.000116885	0.00024276	9.30495e-05	0.000176162	0.000178006	0.00014627	5.02807e-05	0.000171985	0.000137291	4.834e-05	4.9582e-05	0.960479	0.702113	0.48317	0.506884	SLC7A11	T1
0.00148697	0.0017184	0.00120545	0.00147744	0.00211341	0.00133549	0.00135987	0.0010182	0.00262712	0.00134345	0.00120829	0.00170415	0.990876	-0.697936	0.485774	0.508057	UCHL3	T1
5.89794e-05	5.04531e-05	2.15571e-05	5.99042e-05	3.66432e-05	0.000112147	6.45845e-05	0.000324308	1.50398e-05	6.15191e-06	0.000212425	0.000347241	0.978221	0.695116	0.487537	0.508347	CEACAM6	T1
0.00210558	0.00313433	0.000848568	0.000767391	0.00120094	0.00191991	0.0191832	0.0013043	0.000723924	0.0277633	0.00202872	0.000657132	1.01224	-0.688519	0.491674	0.511102	MS4A7	T1
0.00995389	0.0106258	0.00347301	0.00619775	0.0102337	0.0118293	0.0149124	0.116743	0.00177035	0.00103403	0.0243401	0.0143277	1.10796	0.683917	0.494572	0.512556	COL1A1	T1
3.23886e-05	0.000288421	2.20347e-05	2.09929e-05	3.01649e-05	5.28885e-05	9.61559e-05	1.77237e-05	2.13454e-05	7.89345e-05	3.56882e-05	2.50077e-05	0.790603	0.621641	0.534665	0.552433	TNF	T1
0.000343587	0.000606749	0.00033527	0.000219864	0.000501418	0.000272532	0.000530619	0.000228183	0.000183135	0.000505545	9.80656e-05	8.10247e-05	1.27497	-0.597626	0.550554	0.567137	MKI67	T1
3.90758e-05	0.00150741	1.34217e-05	3.69423e-05	2.78174e-05	8.46686e-05	7.36374e-05	2.88751e-05	2.32856e-05	2.25287e-05	7.63415e-05	3.6266e-05	0.773925	-0.566289	0.571634	0.587083	CD8B	T1
0.000276819	0.00049447	0.000243687	0.00051159	0.000280124	0.000549701	0.000404127	0.000244686	0.000179589	3.96264e-05	0.00391055	0.000131575	0.868774	-0.48466	0.628282	0.643331	KIT	T1
0.000242158	0.000282889	5.06107e-05	0.00160063	5.16015e-05	0.000264204	0.000217057	0.000230034	3.00696e-05	0.000208048	0.00143597	0.000771607	1.04082	0.435508	0.663517	0.677381	RSPO3	T1
0.00152836	0.00370738	0.000807631	0.00181624	0.0020859	0.00293194	0.00190487	0.000650357	0.00360926	0.00120617	0.000935675	0.000645014	0.998334	0.371897	0.71024	0.722923	IRF1	T1
0.000250968	0.000326075	8.21722e-05	0.000263145	0.00019607	0.000317983	0.000378373	0.00265103	5.50857e-05	4.05188e-05	0.000545924	0.00019848	1.08005	0.36734	0.713632	0.72422	FAP	T1
3.68299e-05	6.86621e-05	2.39957e-05	3.04513e-05	3.90666e-05	8.67379e-05	5.11232e-05	4.28407e-05	7.32475e-06	2.68028e-05	0.000133887	7.80421e-05	0.871915	-0.313765	0.753924	0.762846	RACGAP1	T1
0.000318691	0.000824914	0.000141164	0.000120457	0.000233736	0.000259977	0.00235585	0.000160851	0.000169709	0.00207259	0.000247086	0.000113754	1.0069	-0.266371	0.790142	0.797135	CD86	T1
4.29577e-06	1.15545e-05	1.47195e-05	9.32593e-06	1.98418e-05	2.04083e-05	1.48593e-05	7.55663e-06	2.44138e-05	3.66707e-05	2.22561e-05	1.26399e-05	0.267707	-0.0775679	0.938225	0.943744	DEFB1	T1
0.000326836	0.00253873	7.82784e-05	0.00207541	0.000137385	0.000718641	0.000308632	0.000473355	0.000134098	4.03492e-05	0.000336727	0.000361777	1.01353	0.0611048	0.951318	0.954107	LEF1	T1
0.0619248	0.0778223	0.0145302	0.112882	0.0238114	0.0868949	0.0973738	0.0818058	0.0130277	0.134459	0.111409	0.112556	1.00962	-0.0453406	0.963867	0.963867	VIM	T1
0.00304103	0.0351074	0.000625974	0.000712537	0.000868009	0.00372813	0.0104771	0.0012709	0.000611804	0.00766681	0.0014589	0.0003471	22.4197	57.6869	2.02765e-161	6.93457e-159	PTPRC	T2
0.000703403	0.0167717	0.000119664	0.000201617	0.000217253	0.000468294	0.0008481	0.000376063	0.000127021	0.000144028	0.000491644	9.7014e-05	62.946	56.5337	5.55855e-159	9.50511e-157	CD2	T2
0.000893309	0.0178354	0.000122805	0.000196448	0.000250502	0.00049082	0.000819978	0.000284842	0.000160869	7.30171e-05	0.000519155	7.06536e-05	70.6194	56.4598	8.54503e-159	9.74134e-157	CD3E	T2
0.00115534	0.0254642	0.000143602	0.000309469	0.000295982	0.000527325	0.00119381	0.000526687	0.00017008	0.000112361	0.000878949	0.000104901	73.3115	52.6402	9.96728e-151	8.52202e-149	TRAC	T2
0.000308152	0.00736275	4.83496e-05	7.04736e-05	9.94662e-05	0.000160268	0.000333071	0.000117107	5.00065e-05	4.94728e-05	0.000189622	2.48317e-05	75.4827	49.5243	8.63391e-144	5.9056e-142	CD3D	T2
0.000386921	0.0116092	8.96036e-05	0.000146528	0.000186561	0.000475485	0.000499738	0.000179474	0.000106311	5.17128e-05	0.00026692	5.85734e-05	68.2054	49.4681	1.15992e-143	6.61154e-142	GZMA	T2
0.000243018	0.00719069	5.47131e-05	0.000119035	9.92191e-05	0.000213306	0.000345751	0.000168726	6.89973e-05	5.01144e-05	0.000219637	6.2701e-05	58.709	49.2474	3.70883e-143	1.81203e-141	CD3G	T2
0.00437669	0.0214766	0.000163545	0.000297516	0.000419548	0.000978191	0.00283859	0.00039274	0.000304969	0.0010897	0.000827761	0.000136443	35.7684	48.128	1.42895e-140	6.10875e-139	CXCR4	T2
0.00046647	0.0104593	8.6943e-05	0.000149544	0.000126592	0.000506331	0.000471437	0.000291608	0.000112788	5.32757e-05	0.000395442	8.70896e-05	55.3097	47.17	2.57341e-138	9.77897e-137	CD8A	T2
0.000279887	0.00810224	6.46899e-05	0.000106165	8.66735e-05	0.000390573	0.000311683	0.000133917	5.96534e-05	4.60266e-05	0.000166337	4.42588e-05	69.4019	47.0631	4.61292e-138	1.57762e-136	CD247	T2
0.000366953	0.00694477	6.53023e-05	0.000154918	0.000105648	0.000372155	0.00038282	0.00014412	5.68986e-05	4.91151e-05	0.000340086	6.98676e-05	48.3677	44.9006	7.7647e-133	2.41412e-131	KLRB1	T2
0.000312934	0.00647659	4.95273e-05	7.5248e-05	5.07804e-05	0.00012412	0.000283373	0.000131183	2.706e-05	2.53404e-05	0.00026625	4.51084e-05	74.1706	44.6933	2.51834e-132	7.17727e-131	GZMK	T2
0.000196578	0.00581634	3.19296e-05	9.20855e-05	7.2515e-05	0.000202016	0.000257137	0.000132303	6.8714e-05	3.18476e-05	0.000165712	3.62245e-05	63.5358	42.2757	3.10993e-126	8.18151e-125	LCK	T2
0.000726839	0.0112384	0.000101636	0.000177411	0.000246308	0.000551796	0.00121283	0.000336201	0.000170231	0.000436824	0.0012779	0.000107624	32.8843	42.0457	1.21713e-125	2.97327e-124	CD69	T2
0.000210068	0.0069007	3.94885e-05	0.000126298	6.64137e-05	0.000303149	0.000337965	9.50388e-05	2.11781e-05	4.11146e-05	0.00038265	5.86514e-05	67.2687	41.4492	4.29916e-124	9.80208e-123	CCL5	T2
0.000596145	0.00506087	4.53053e-05	0.000113755	8.25377e-05	0.00012855	0.000576213	0.000144807	5.80178e-05	0.000107177	0.000248461	8.70071e-05	36.4863	37.9874	8.67889e-115	1.85511e-113	CD28	T2
0.00231629	0.00780296	0.000310477	0.000362856	0.000515228	0.000562323	0.00749512	0.000610379	0.00049281	0.00283065	0.000820949	0.000408188	9.20872	36.7088	2.7837e-111	5.60014e-110	GPR183	T2
0.000218815	0.00332247	6.45835e-05	7.56445e-05	0.000129522	0.00017699	0.000463748	0.000100088	6.78356e-05	8.09753e-05	0.00014533	2.58432e-05	30.7457	36.1542	1.256e-109	2.3864e-108	LTB	T2
0.00223417	0.0043704	0.000169134	0.000247087	0.000210492	0.000516145	0.000705817	0.000363199	0.00037513	0.000293807	0.000824047	0.000940213	9.3899	34.8964	4.73897e-106	8.53014e-105	BCL2	T2
9.25944e-05	0.00374196	5.3655e-05	0.000100624	7.09236e-05	0.000436707	0.000206404	6.49215e-05	3.55319e-05	4.58948e-05	8.8289e-05	3.77467e-05	45.6317	34.87	6.52278e-106	1.1154e-104	NKG7	T2
0.00200664	0.0330741	0.000768809	0.00438746	0.000646568	0.00883255	0.00312876	0.00081235	0.000234244	0.00314724	0.00174648	0.000424789	23.0246	34.438	1.21181e-104	1.97352e-103	IL7R	T2
9.38257e-05	0.00275283	1.54531e-05	1.54107e-05	2.49792e-05	4.10192e-05	0.000154305	6.16739e-05	1.17964e-05	1.44144e-05	4.56669e-05	1.61269e-05	88.2279	34.395	1.62314e-104	2.52325e-103	CTLA4	T2
0.000258158	0.00462131	2.04296e-05	3.2375e-05	2.76555e-05	5.46118e-05	0.000150765	4.61377e-05	1.51327e-05	1.53675e-05	0.000122687	1.35386e-05	110.379	33.6625	2.43146e-102	3.61548e-101	MS4A1	T2
0.00010872	0.0028281	6.23023e-05	6.52918e-05	9.07209e-05	0.000234329	0.000181487	7.56746e-05	9.86773e-05	5.12413e-05	9.7223e-05	5.22824e-05	31.2639	32.8137	8.75278e-100	1.24727e-98	KLRC1	T2
3.90758e-05	0.00150741	1.34217e-05	3.69423e-05	2.78174e-05	8.46686e-05	7.36374e-05	2.88751e-05	2.32856e-05	2.25287e-05	7.63415e-05	3.6266e-05	41.6134	32.3875	1.73755e-98	2.37697e-97	CD8B	T2
0.000337621	0.00285756	5.64706e-05	7.82706e-05	9.71937e-05	0.000340372	0.000220799	5.9107e-05	3.69604e-05	4.97527e-05	6.50568e-05	3.09452e-05	32.5526	32.1751	7.77132e-98	1.02223e-96	GZMB	T2
0.00311978	0.00150384	2.34717e-05	4.32826e-05	4.00575e-05	5.36128e-05	0.000145085	5.55838e-05	1.94136e-05	2.40152e-05	0.000163433	4.04261e-05	21.7913	31.8431	8.16709e-97	1.0345e-95	CD27	T2
9.98293e-05	0.00248293	4.65742e-05	0.000269637	4.59876e-05	0.000139959	0.000142728	5.64017e-05	0.000120949	3.68643e-05	0.000428548	6.43324e-05	25.3426	31.3106	3.65738e-95	4.46722e-94	KLRG1	T2
0.000744277	0.00645115	0.000244624	0.000245309	0.000408695	0.000771916	0.00198569	0.000304384	0.00011534	0.00982682	0.000649451	0.000153685	12.1293	31.2741	4.75172e-95	5.60375e-94	CD52	T2
9.14674e-05	0.00220819	1.60732e-05	4.21947e-05	2.30835e-05	4.03067e-05	0.000145467	2.8281e-05	1.10875e-05	2.06236e-05	8.97776e-05	2.20498e-05	62.4788	30.9105	6.51308e-94	7.42491e-93	CCR7	T2
0.00158503	0.00321293	3.95817e-05	5.85839e-05	4.96741e-05	7.40444e-05	0.00015786	4.31178e-05	4.85438e-05	3.09947e-05	0.000100589	3.18703e-05	42.6463	28.817	3.1611e-87	3.48741e-86	TNFRSF13C	T2
0.000114205	0.00205263	0.000153181	0.000453435	0.000588712	0.0010132	0.000331244	0.000233222	7.82345e-05	5.8718e-05	0.000444644	0.000182492	8.63896	27.2053	6.45188e-82	6.89545e-81	IL32	T2
0.000203563	0.00151734	0.000148787	0.000162298	0.000253421	0.000193529	0.000343018	0.000144623	0.000234567	0.000887247	0.000163973	0.000136386	6.92747	26.7245	2.48301e-80	2.5733e-79	ITGAE	T2
3.8629e-05	0.00259426	3.93572e-05	5.34611e-05	5.24161e-05	0.000280368	9.24939e-05	2.9129e-05	1.83188e-05	1.13277e-05	2.54181e-05	1.05778e-05	70.057	26.6046	6.67939e-80	6.71868e-79	GNLY	T2
0.00222754	0.00219632	0.000329009	0.000356064	0.000599785	0.000741927	0.000455287	8.64865e-05	0.000762553	0.00014767	0.000283349	0.000142793	5.85145	26.321	5.71821e-79	5.58751e-78	ISG20	T2
0.0027898	0.00391689	0.000122662	0.000797002	0.0003116	0.0010175	0.000512731	0.000141425	0.00199897	0.000178821	0.00043983	0.000415184	7.96045	26.0068	7.06412e-78	6.71091e-77	ATP2A3	T2
0.00032709	0.00164997	0.000302491	0.000129453	0.000550775	0.000448769	0.00052577	0.000130249	0.000623331	0.000415792	0.000123766	8.46398e-05	6.07931	25.6045	1.58236e-76	1.46261e-75	LPAR2	T2
3.20527e-05	0.000827477	2.30495e-05	2.70076e-05	5.16478e-05	7.12049e-05	5.90796e-05	2.74163e-05	3.49671e-05	1.63472e-05	3.75646e-05	1.54262e-05	25.651	25.5752	2.10045e-76	1.89041e-75	FASLG	T2
0.000326836	0.00253873	7.82784e-05	0.00207541	0.000137385	0.000718641	0.000308632	0.000473355	0.000134098	4.03492e-05	0.000336727	0.000361777	9.48546	24.2384	8.82094e-72	7.73529e-71	LEF1	T2
6.4684e-05	0.00105856	1.13523e-05	1.26237e-05	1.50395e-05	2.23766e-05	7.58038e-05	3.17492e-05	1.91718e-05	1.05922e-05	5.89609e-05	9.14251e-06	46.6472	24.1451	1.86917e-71	1.59814e-70	FOXP3	T2
0.00988867	0.0018471	3.15422e-05	7.4055e-05	4.54027e-05	6.88691e-05	0.000240908	8.85391e-05	2.1034e-05	1.36168e-05	0.000305217	3.49619e-05	19.7801	23.5782	1.82662e-69	1.52367e-68	CD79A	T2
0.0212586	0.00286083	0.000380453	0.000161361	0.000308231	0.000305001	0.00063842	0.000126614	0.00146295	0.000116019	0.000421052	0.000142866	6.6014	23.356	1.1114e-68	9.04999e-68	PIM2	T2
0.000148791	0.000974639	2.91896e-05	4.11186e-05	4.17683e-05	8.01802e-05	0.000772794	7.73874e-05	2.05611e-05	8.3335e-05	0.000193162	4.18091e-05	12.8091	23.2027	3.87494e-68	3.08193e-67	IL2RA	T2
3.69069e-05	0.00158604	4.27678e-05	9.46094e-05	7.23371e-05	0.000365465	8.12039e-05	3.59517e-05	0.000132312	3.29833e-05	5.39868e-05	5.07457e-05	23.4139	22.92	3.90142e-67	3.03247e-66	FGFBP2	T2
0.0117669	0.00355235	0.000994221	0.00110064	0.0012821	0.000905157	0.00108279	0.00134127	0.00163141	0.000447028	0.00108269	0.000744118	2.81846	22.3545	3.78261e-65	2.87478e-64	FKBP11	T2
5.86578e-05	0.00107777	7.81322e-05	9.13344e-05	0.000136308	0.00012059	0.000183176	8.66158e-05	4.82608e-05	8.4984e-05	0.000121721	6.24061e-05	11.888	22.1307	2.57491e-64	1.91439e-63	TNFRSF9	T2
9.37522e-06	0.00024749	2.54492e-06	3.55976e-06	3.6256e-06	8.12777e-06	1.11618e-05	4.79209e-06	1.4796e-06	1.88989e-06	9.05945e-06	1.78678e-06	59.8374	21.5939	2.20388e-62	1.60367e-61	PDCD1	T2
0.000411786	0.00073357	1.3713e-05	2.07565e-05	2.14776e-05	3.55341e-05	5.91596e-05	1.57348e-05	4.05271e-05	1.37365e-05	4.87521e-05	2.04377e-05	22.4122	20.6196	7.56505e-59	5.3901e-58	CD19	T2
0.000111017	0.000602375	2.75302e-05	5.90984e-05	5.77043e-05	7.91577e-05	8.18484e-05	4.76687e-05	0.000234791	3.03016e-05	6.3444e-05	6.26923e-05	9.23357	20.339	8.00825e-58	5.58943e-57	LAG3	T2
0.00490237	0.00237027	0.000419592	0.00049508	0.000385818	0.000575266	0.000969686	0.00030416	0.000763353	0.000328841	0.000813697	0.000535133	3.70777	19.8	7.20777e-56	4.93012e-55	BCL2L11	T2
0.000411904	0.00159156	0.000167787	0.000179646	0.000328501	0.000452909	0.00294439	0.000171769	0.000198614	0.0048142	0.000547595	0.000158569	3.76261	19.4879	1.0078e-54	6.75821e-54	HAVCR2	T2
0.0110245	0.0279642	0.0310893	0.00433576	0.0207844	0.0107777	0.0194014	0.00711085	0.00692651	0.0262571	0.0123835	0.0101573	2.25811	19.1408	1.92002e-53	1.26278e-52	CD44	T2
0.000138171	0.00291935	6.10755e-05	0.000110724	0.000316887	0.000115026	0.000230184	0.000151407	0.000232658	5.18216e-05	0.000103832	8.54737e-05	23.1706	18.5568	2.90285e-51	1.87316e-50	CXCL13	T2
5.06189e-05	0.000330681	1.98971e-05	2.86608e-05	4.56041e-05	5.15835e-05	6.87739e-05	1.9389e-05	3.22791e-05	3.06974e-05	3.29917e-05	3.03588e-05	9.50982	18.5276	3.72463e-51	2.35893e-50	IFNG	T2
0.00048428	0.000416838	9.46231e-06	0.000196616	1.20783e-05	5.64083e-05	5.51973e-05	1.48395e-05	1.23527e-05	8.08536e-06	5.45126e-05	1.62781e-05	12.7769	18.465	6.35178e-51	3.94965e-50	CD79B	T2
0.00290232	0.00941376	0.00210607	0.00245541	0.00308964	0.0024288	0.0199692	0.00187945	0.00239297	0.0211946	0.00199588	0.000634503	3.01845	17.8714	9.67027e-49	5.90577e-48	HLA-DQA1	T2
0.000667173	0.00239974	0.00112739	9.74787e-05	0.00131192	0.000523253	0.000437913	9.87562e-05	0.000169684	0.000117299	0.000224795	0.000193219	7.95533	17.3593	8.03769e-47	4.82261e-46	BANK1	T2
0.000175339	0.00185929	0.000110639	0.000474413	0.000264464	0.000328051	0.00114555	0.000239198	0.000124495	0.000270886	0.000209721	0.000129038	7.55804	17.2556	1.95237e-46	1.15123e-45	CXCL9	T2
1.49776e-05	0.000217853	5.01709e-06	7.9674e-06	1.74494e-05	2.10748e-05	1.86367e-05	6.04664e-06	1.69071e-05	6.51168e-06	1.83886e-05	1.11039e-05	18.6341	16.8337	7.21953e-45	4.18488e-44	CXCR5	T2
3.23886e-05	0.000288421	2.20347e-05	2.09929e-05	3.01649e-05	5.28885e-05	9.61559e-05	1.77237e-05	2.13454e-05	7.89345e-05	3.56882e-05	2.50077e-05	8.58862	16.7436	1.55986e-44	8.89121e-44	TNF	T2
5.47013e-05	0.00109307	5.45715e-05	3.91319e-05	0.000124812	4.36494e-05	0.000323974	6.90281e-05	5.65666e-05	0.000258976	8.31578e-05	3.01529e-05	14.2944	16.6324	4.03935e-44	2.26469e-43	CCL22	T2
0.000425458	0.000619539	0.00471702	0.00213738	0.0102788	0.00417895	0.000702274	0.000360335	0.00523217	0.000408474	0.000551808	0.00278129	0.392172	-16.0877	4.12672e-42	2.27635e-41	ITGB1	T2
0.000337385	0.001345	0.000220153	0.000387992	0.000671863	0.000510968	0.000338935	0.000273414	0.00222605	0.000233412	0.000332718	0.000642188	3.10213	15.8596	2.96264e-41	1.60829e-40	SLC2A1	T2
0.00327614	0.00653542	0.00141077	0.00398651	0.00198711	0.00392728	0.00470693	0.00292086	0.00120531	0.00475516	0.002398	0.00292069	2.34346	15.8476	3.21325e-41	1.71708e-40	TGFB1	T2
0.000553998	0.000475746	0.00436881	0.000932297	0.00486068	0.00211947	0.000683254	0.00133247	0.00376408	0.000117727	0.00178156	0.00214192	0.343658	-15.7801	5.75121e-41	3.02602e-40	EGFR	T2
0.00152836	0.00370738	0.000807631	0.00181624	0.0020859	0.00293194	0.00190487	0.000650357	0.00360926	0.00120617	0.000935675	0.000645014	2.62485	15.6772	1.3775e-40	7.13796e-40	IRF1	T2
0.00152958	0.00225329	0.00871029	0.00490691	0.00777226	0.00706948	0.00269637	0.00472402	0.00983582	0.000386504	0.00662967	0.0166663	0.490524	-15.5836	3.06011e-40	1.56203e-39	YAP1	T2
0.0190521	0.017943	0.00296474	0.00582306	0.00394341	0.0141104	0.0175099	0.0680796	0.000850717	0.0006515	0.0522739	0.0081596	2.34934	15.4996	6.26782e-40	3.15234e-39	LUM	T2
0.00549686	0.0082394	0.00336711	0.00485544	0.0041558	0.00557275	0.00399306	0.00221231	0.0055486	0.00171458	0.00377719	0.00511725	2.10062	15.1834	9.27241e-39	4.59589e-38	HIST1H1C	T2
0.00129279	0.00205691	0.00276604	0.00580922	0.00705296	0.00463881	0.00318424	0.00480834	0.00387258	0.0016934	0.00326587	0.00634423	0.567656	-15.1078	1.76383e-38	8.61759e-38	ITGAV	T2
0.00108323	0.00347611	0.000347447	0.000996832	0.00049296	0.00172785	0.0038337	0.00171662	0.00262595	0.00252752	0.00252542	0.00223398	2.33727	14.987	4.92882e-38	2.37416e-37	CD4	T2
0.00129613	0.00248124	0.00063541	0.00198753	0.00146437	0.00191209	0.0015793	0.000517249	0.0017332	0.00246058	0.000530122	0.000434898	2.20402	14.826	1.95813e-37	9.30111e-37	OAS2	T2
0.000194196	0.00122991	0.000108174	0.000276483	0.000222806	0.000862014	0.00239096	0.000169196	7.4848e-05	0.00268391	0.000412231	0.00011264	3.7895	14.8253	1.99658e-37	9.35382e-37	ITGAM	T2
0.000318691	0.000824914	0.000141164	0.000120457	0.000233736	0.000259977	0.00235585	0.000160851	0.000169709	0.00207259	0.000247086	0.000113754	2.84167	14.7863	2.73235e-37	1.26279e-36	CD86	T2
6.49049e-05	0.000232021	1.2317e-05	2.86353e-05	2.944e-05	4.34201e-05	5.44018e-05	8.86965e-06	1.73533e-05	2.34487e-05	3.12342e-05	2.82735e-05	8.66501	14.1412	6.48712e-35	2.95813e-34	TCL1A	T2
0.00528472	0.00976105	0.00404111	0.00559976	0.00762654	0.00680787	0.00761999	0.00356011	0.00835541	0.00661146	0.00413254	0.0047222	1.73249	14.0276	1.65079e-34	7.42854e-34	STAT1	T2
0.00308699	0.00377956	0.00235869	0.00313538	0.00317534	0.00260083	0.00207744	0.00110759	0.00506652	0.00136574	0.00179461	0.00209805	1.61797	13.9543	3.0588e-34	1.35859e-33	EHMT1	T2
0.000554699	0.00115362	0.000622621	0.000830243	0.000775559	0.000715146	0.000577614	0.00037276	0.00164692	0.000528514	0.000572257	0.000713539	1.72237	13.9372	3.53149e-34	1.54842e-33	EMG1	T2
0.000686868	0.000989036	7.16235e-05	0.000346727	5.8674e-05	0.000682522	0.000379002	0.000581091	4.43712e-05	3.62778e-05	0.00137205	0.000922858	3.86668	13.7883	1.25874e-33	5.44921e-33	MAL	T2
0.0162502	0.0143294	0.00190834	0.0154166	0.00165514	0.0106575	0.0101225	0.0237066	0.000516989	0.000604268	0.0419729	0.0053175	2.60232	13.5883	6.67383e-33	2.85306e-32	PTGDS	T2
0.00117987	0.00149933	0.0211474	0.000639883	0.0144548	0.00422296	0.0021206	0.0015797	0.016195	0.00220733	0.00369954	0.000737418	0.473834	-13.5077	1.29014e-32	5.44725e-32	MGST1	T2
0.000873717	0.000580378	0.00296147	0.000719056	0.00285685	0.00176623	0.000462778	0.000269746	0.00419114	0.000153424	0.000865154	0.00527067	0.518771	-13.3414	5.16292e-32	2.15332e-31	SLC25A4	T2
2.19098e-05	8.15529e-05	0.00250694	5.33879e-05	0.0048258	0.000416139	0.00030062	5.97291e-05	0.0199571	6.76819e-05	0.000130076	0.000118221	0.266582	-13.2573	1.05908e-31	4.36393e-31	WFDC2	T2
0.000126972	0.000300146	0.0122532	0.000154008	0.0148384	0.0023226	0.000564243	0.00029341	0.00733797	0.000308326	0.000279846	0.000127671	0.366688	-13.0709	4.97235e-31	2.02446e-30	NKX2-1	T2
0.00123566	0.000908814	0.0037712	0.00117934	0.00953897	0.00324866	0.00229543	0.00182094	0.0054567	0.000820956	0.00203224	0.00146798	0.395193	-13.0455	6.06262e-31	2.43931e-30	VEGFA	T2
7.42594e-05	0.000187165	0.0103295	7.53741e-05	0.0062675	0.00131167	0.000278148	0.000159155	0.00681214	0.00013686	0.00012161	0.000173963	0.379905	-13.0251	7.2625e-31	2.88811e-30	DUOX1	T2
8.61351e-05	0.000182463	0.00504988	0.0001179	0.0065105	0.000826323	0.000455546	0.000126942	0.0187898	0.000171406	0.00027818	0.000117066	0.32627	-12.9035	1.98453e-30	7.80126e-30	AGR3	T2
0.000232971	0.000189018	0.000947289	0.000257857	0.0014723	0.00107188	0.000395191	0.00142	0.0017784	9.3435e-05	0.000552718	0.00186992	0.291089	-12.7456	7.2913e-30	2.83366e-29	WNT5A	T2
0.000537996	0.00181184	0.000950031	0.000190435	0.00568445	0.00425633	0.000633577	0.000286331	0.000382455	0.000318891	0.000494274	0.000372042	2.76456	12.7153	9.3515e-30	3.5935e-29	RTKN2	T2
0.0159615	0.00146055	0.00276982	0.00170893	0.00286985	0.00141254	0.0015629	0.00183436	0.00350012	0.00164831	0.00175864	0.00171438	0.608358	-12.3571	1.73152e-28	6.57978e-28	PRDX4	T2
0.00155604	0.00343392	0.00209978	0.00321246	0.00255563	0.00250505	0.00270682	0.00131175	0.00338918	0.00163182	0.00226117	0.00198075	1.55926	12.329	2.17831e-28	8.18661e-28	NFKB1	T2
0.00501371	0.0134318	0.00350876	0.00305505	0.00524887	0.00790232	0.0651428	0.00490189	0.00392442	0.0799739	0.00412965	0.00184849	1.94481	12.2525	4.06217e-28	1.51007e-27	PDGFRB	T2
0.0100419	0.00250115	0.00440471	0.00305488	0.00416108	0.00325774	0.00238246	0.00254637	0.0046865	0.00242716	0.00277807	0.00337261	0.701468	-12.224	5.11975e-28	1.88275e-27	SELENOS	T2
0.000231734	0.00112204	0.000131028	0.000199377	0.000256863	0.00145316	0.00330276	0.000224051	0.000137965	0.00510755	0.000548354	0.000139271	2.61705	12.2041	6.10656e-28	2.22175e-27	PDGFRA	T2
0.000378769	0.00141428	0.00109931	0.000950252	0.00122642	0.000999232	0.000815855	0.00039829	0.000656664	0.00122162	0.000546228	0.000552114	1.90337	12.2001	6.21752e-28	2.23831e-27	BAX	T2
0.000784788	0.00128653	0.00293104	0.00789794	0.00382191	0.00592336	0.00151084	0.00172199	0.00563371	0.000535551	0.00351308	0.00609732	0.467129	-12.1218	1.17409e-27	4.18269e-27	WWTR1	T2
0.00107721	0.00250418	0.00141404	0.000633242	0.00322134	0.00180501	0.00109882	0.00190822	0.00170522	0.000512444	0.00232563	0.00130044	1.83226	11.9254	5.75286e-27	2.02833e-26	FAS	T2
0.000272598	0.000689427	0.0105217	0.000313427	0.0174879	0.00346671	0.00108471	0.000519511	0.0210037	0.000495539	0.00058491	0.000321563	0.47507	-11.7168	3.10032e-26	1.08195e-25	EPCAM	T2
0.00835661	0.00706445	0.00123808	0.00366099	0.00159416	0.00804255	0.00677998	0.0226927	0.000592552	0.000240611	0.0323353	0.00792678	1.83639	11.695	3.66977e-26	1.26774e-25	DCN	T2
2.6903e-05	0.00047403	9.16039e-05	4.22797e-05	0.000300494	0.000104303	6.76049e-05	5.21379e-05	0.000373486	1.53719e-05	0.000135563	0.00339091	4.28485	11.4012	3.87276e-25	1.32448e-24	LGR6	T2
5.74616e-05	0.000272275	4.39037e-05	3.31662e-05	0.000133317	3.6418e-05	0.000567178	3.12975e-05	0.000126629	5.66885e-05	4.18324e-05	2.61721e-05	4.35758	11.3945	4.08343e-25	1.3827e-24	CD1C	T2
0.0953553	0.00714593	0.00125552	0.00410714	0.00110857	0.00163636	0.00447551	0.000997947	0.000846336	0.000405903	0.0211946	0.00225785	2.6075	11.3424	6.17283e-25	2.06971e-24	PPARG	T2
0.00143388	0.0040093	0.000865178	0.000888995	0.00132049	0.00322154	0.0186055	0.000769404	0.000578782	0.031404	0.00227754	0.000627349	2.03413	11.1571	2.63887e-24	8.76208e-24	FCER1G	T2
0.000449984	0.000921901	6.64126e-05	0.00104777	8.35771e-05	0.000276636	0.000364446	0.000237546	3.63667e-05	2.65246e-05	0.00948482	0.000770895	3.48633	11.0395	6.72271e-24	2.21074e-23	HLA-DRA	T2
0.000692183	0.00259465	0.000569446	0.000574454	0.000756932	0.00248678	0.00765463	0.000599933	0.000400704	0.0107476	0.0006682	0.000317456	2.46113	10.9612	1.23735e-23	4.03023e-23	FCGR3A	T2
0.000938118	0.00269833	0.00260937	0.000992083	0.00201927	0.0010022	0.00666578	0.000335822	0.00169956	0.00805573	0.000631751	0.000261985	2.01429	10.93	1.5686e-23	5.06095e-23	HLA-DQB1	T2
0.000591358	0.00144141	0.0107007	0.00123282	0.0303322	0.00513717	0.00170019	0.000804003	0.0163696	0.00104166	0.00106476	0.00155443	0.542173	-10.7825	4.94846e-23	1.58166e-22	KRT18	T2
0.00600643	0.00487574	0.00037851	0.00204335	0.000812208	0.00116515	0.00408696	0.0170681	0.000220416	0.000144764	0.0233019	0.00136255	2.89378	10.7258	7.76038e-23	2.45746e-22	SFRP2	T2
0.000519146	0.00180013	0.00112726	0.000840639	0.00207956	0.00123087	0.00100366	0.000476488	0.00556906	0.00084429	0.000610333	0.000644494	1.78258	10.5726	2.51219e-22	7.88229e-22	GCLM	T2
0.00107173	0.00208505	0.000352282	0.00529724	0.000601583	0.00494879	0.00123023	0.00281576	0.000199427	0.000136018	0.00277263	0.00576291	1.70857	10.3297	1.61853e-21	5.03216e-21	ZEB1	T2
0.000167947	0.000186733	2.66973e-05	4.07575e-05	4.90027e-05	5.16061e-05	0.000122159	2.91023e-05	4.06447e-05	5.43946e-05	4.46276e-05	4.1244e-05	3.62948	10.296	2.11083e-21	6.50364e-21	LILRA4	T2
0.000758421	0.00170842	0.00031098	0.000432325	0.000538576	0.00102788	0.0108948	0.000371393	0.000117501	0.0152202	0.00170569	0.000423006	1.90911	10.0775	1.09758e-20	3.35154e-20	ACTA2	T2
0.0108902	0.0279752	0.0276714	0.0133864	0.0193107	0.0150318	0.0685823	0.00733828	0.0176949	0.067418	0.013896	0.00383348	1.63238	9.88639	4.60695e-20	1.39431e-19	CCL21	T2
0.00251256	0.001764	0.000262533	0.000803998	0.000356672	0.00124308	0.00161418	0.00519446	0.000126272	6.65484e-05	0.00754233	0.00149016	2.05523	9.44112	1.24381e-18	3.73142e-18	ITGA3	T2
0.000799516	0.00195356	0.000887436	0.00176134	0.00127256	0.00125926	0.00272043	0.000799428	0.00221541	0.00341295	0.000959035	0.00107723	1.41767	9.36701	2.1275e-18	6.327e-18	ATG7	T2
0.00030299	0.000427829	0.00119233	0.00445178	0.00213976	0.00258876	0.000600668	0.000442684	0.00905994	0.000141173	0.000832801	0.00134929	0.382737	-9.35608	2.31806e-18	6.83427e-18	FGF7	T2
0.00218028	0.00148963	0.000438336	0.000379946	0.000280357	0.00246583	0.0016429	0.0041627	0.000218205	0.000100051	0.00646537	0.000628295	1.76763	9.25191	4.90758e-18	1.43452e-17	TGFB2	T2
0.00893721	0.00208591	0.00399598	0.00185515	0.00396746	0.00251241	0.00175825	0.00209182	0.00575524	0.00132385	0.00196285	0.00240626	0.74142	-9.18581	7.90234e-18	2.29034e-17	ERLEC1	T2
0.00105428	0.00251819	0.000632345	0.000728297	0.00124949	0.00214967	0.0116161	0.00104942	0.000879195	0.00927384	0.00210704	0.000477568	1.61726	9.13251	1.15954e-17	3.33247e-17	AIF1	T2
0.000304563	0.000300221	7.56476e-05	0.000118971	6.58929e-05	0.000398093	0.000278826	0.000739031	1.3065e-05	2.5233e-05	0.000719507	8.7176e-05	2.19952	9.10157	1.45611e-17	4.1499e-17	WNT2	T2
5.32725e-05	0.000123265	4.02083e-05	7.57359e-05	5.23148e-05	7.47614e-05	5.58508e-05	4.7128e-05	5.33901e-05	2.9445e-05	6.45526e-05	6.04604e-05	2.30464	9.04092	2.24717e-17	6.35152e-17	ABCC2	T2
0.00080281	0.00119191	0.0158354	0.00117113	0.0347882	0.00367012	0.00315664	0.00218209	0.0380875	0.00141318	0.00566136	0.00173174	0.284759	-8.99446	3.12993e-17	8.77406e-17	SCGB3A2	T2
0.000949017	0.00121639	0.00144419	0.00224761	0.00707793	0.00249655	0.00144536	0.00241826	0.01285	0.000513212	0.00232204	0.00216675	0.549032	-8.87817	7.10716e-17	1.97614e-16	SOX4	T2
0.0872866	0.00892324	0.0237905	0.00613452	0.0205356	0.00701823	0.00916746	0.005114	0.0556817	0.00654396	0.00758599	0.00476628	0.715563	-8.82611	1.02647e-16	2.83108e-16	XBP1	T2
0.000800884	0.00194918	0.0111755	0.0012594	0.0279018	0.00577287	0.00239288	0.000969364	0.0134581	0.00178989	0.00172852	0.0012701	0.636344	-8.8218	1.05812e-16	2.89503e-16	KRT8	T2
0.000562977	0.000644805	0.00123889	0.001113	0.00129893	0.00149365	0.000756491	0.00110537	0.00167991	0.000400382	0.00202225	0.00153401	0.590588	-8.81321	1.12412e-16	3.05119e-16	SPRY2	T2
0.00210558	0.00313433	0.000848568	0.000767391	0.00120094	0.00191991	0.0191832	0.0013043	0.000723924	0.0277633	0.00202872	0.000657132	1.56229	8.79601	1.26884e-16	3.41689e-16	MS4A7	T2
5.55584e-05	0.000107474	2.87667e-05	2.8404e-05	8.33155e-05	4.5563e-05	3.66697e-05	1.41735e-05	0.000123787	2.31593e-05	2.92224e-05	2.39931e-05	2.90158	8.76232	1.61597e-16	4.31768e-16	LAMP3	T2
0.00544491	0.00804337	0.00934951	0.0562378	0.00743445	0.0574433	0.00841669	0.00493626	0.00994901	0.00317144	0.0108102	0.0238866	0.706903	-8.71191	2.28969e-16	6.07034e-16	EPAS1	T2
0.00142272	0.00238634	0.00162878	0.000928591	0.00328485	0.00130668	0.00219539	0.000552852	0.00321705	0.00264385	0.000866173	0.000737677	1.64241	8.50247	9.81987e-16	2.58338e-15	HMGA1	T2
0.000396155	0.000831289	0.0600139	0.000341041	0.0184327	0.00700548	0.00138751	0.00074877	0.00109433	0.000741403	0.000716009	0.000368117	0.506528	-8.48647	1.10142e-15	2.87545e-15	SFTPD	T2
4.31552e-06	1.26449e-05	0.000326293	1.97819e-05	0.000360067	8.79151e-05	2.81124e-05	1.55539e-05	0.000254574	3.77818e-05	3.1911e-05	1.53531e-05	0.27668	-8.38811	2.16508e-15	5.60951e-15	CCL18	T2
0.000397853	0.00125696	0.000400042	0.00131526	0.000845914	0.00117185	0.00117738	0.000353723	0.000543709	0.00193656	0.000480541	0.000370831	1.82833	8.37759	2.32007e-15	5.9659e-15	OAS3	T2
0.000300794	0.000651949	0.000503859	0.000278299	0.000564612	0.000364892	0.00041964	0.000194498	0.000367553	0.000358932	0.000123318	8.89176e-05	2.28378	8.36071	2.61125e-15	6.66453e-15	TOP2A	T2
0.000104349	0.000245567	0.00762799	0.000134951	0.00586639	0.00186186	0.00038945	0.000234546	0.0010409	0.000201259	0.000197356	0.000108186	0.491959	-8.3229	3.38021e-15	8.5632e-15	SFTA2	T2
0.000553549	0.0015113	0.00105314	0.00231389	0.00186534	0.00153084	0.000930628	0.000473993	0.00246265	0.00063399	0.000879102	0.00109209	1.38816	8.15143	1.07575e-14	2.70519e-14	TTC19	T2
0.000343601	0.000732805	0.00571546	0.000269343	0.0318671	0.00584045	0.00107922	0.000641375	0.00727907	0.000473998	0.000783715	0.000371814	0.499001	-8.10876	1.43868e-14	3.59145e-14	SFRP4	T2
5.33529e-05	0.000108741	0.000236568	0.000315168	0.000999614	0.000712774	0.000160214	0.00014425	0.000383176	5.106e-05	0.000243872	0.00116016	0.418697	-8.05207	2.10308e-14	5.21197e-14	HES1	T2
0.00835445	0.00285613	0.00393444	0.00497248	0.00403303	0.00402135	0.00227278	0.00213884	0.0230112	0.00131945	0.00366069	0.00321769	0.707947	-7.89914	5.78875e-14	1.42428e-13	NUCB2	T2
3.51232e-05	0.000101384	6.05846e-05	6.99845e-05	5.64401e-05	5.36323e-05	4.55327e-05	3.35561e-05	9.67327e-05	2.40398e-05	4.16098e-05	4.31639e-05	2.12759	7.88604	6.33377e-14	1.54725e-13	IGLL1	T2
6.71001e-05	0.000141774	0.00313453	6.91521e-05	0.00435074	0.000836101	0.000193644	0.000158009	0.000596009	0.000111382	0.000126388	7.42519e-05	0.497411	-7.87015	7.03363e-14	1.70603e-13	LYZ	T2
0.000376832	0.000603621	0.000115553	0.000126079	0.000189236	0.000307381	0.00266891	0.000247911	0.000189815	0.00334029	0.000595836	9.13186e-05	1.76927	7.69361	2.23072e-13	5.37258e-13	SLC1A3	T2
0.000142652	0.000443616	0.00014247	0.000167024	0.000352746	0.000208663	0.000296653	0.000147071	0.000587747	0.000225038	9.33363e-05	8.22855e-05	2.3456	7.63258	3.3162e-13	7.93106e-13	CENPF	T2
0.000682984	0.00103672	0.00049799	0.0014916	0.00178822	0.00229931	0.00260033	0.00219043	0.00125284	0.00332484	0.00250302	0.0066641	0.562997	-7.62256	3.53302e-13	8.39093e-13	AXL	T2
0.00227216	0.00309907	0.0209793	0.00634512	0.0375563	0.00899964	0.00517677	0.00272582	0.00658718	0.00361926	0.00370225	0.00116292	0.560352	-7.60883	3.85941e-13	9.10289e-13	ICAM1	T2
0.0025605	0.00479834	0.00555164	0.00517127	0.00689518	0.00633986	0.0139108	0.00626841	0.00559728	0.00907959	0.00922328	0.0101948	0.710205	-7.57257	4.8682e-13	1.14036e-12	CST3	T2
0.00167541	0.00273453	0.00177151	0.00213272	0.00271618	0.0020062	0.00200441	0.00113591	0.0035976	0.00223641	0.00127275	0.00172808	1.41632	7.54047	5.98292e-13	1.39195e-12	PCNA	T2
0.00298524	0.00367584	0.0256838	0.0109189	0.0256734	0.0104082	0.0128499	0.00187747	0.00923297	0.00583933	0.00374874	0.00195603	0.521501	-7.51622	7.0096e-13	1.61979e-12	RNASE1	T2
0.0169623	0.0060088	0.0037558	0.0064684	0.00478177	0.00461938	0.00462777	0.00209676	0.0053944	0.00481061	0.00364051	0.00366499	1.25398	7.41588	1.32502e-12	3.04132e-12	SPCS3	T2
0.000115984	0.000542184	0.000380202	7.47251e-05	0.000588497	0.000170175	0.00139599	9.40085e-05	0.00440266	7.90703e-05	0.000229954	0.000114975	2.06974	7.33769	2.17869e-12	4.96742e-12	FCGBP	T2
0.0619248	0.0778223	0.0145302	0.112882	0.0238114	0.0868949	0.0973738	0.0818058	0.0130277	0.134459	0.111409	0.112556	1.29545	7.28132	3.09701e-12	7.01442e-12	VIM	T2
0.00684004	0.00549254	0.00357962	0.0265302	0.00784518	0.0161527	0.00590272	0.0129318	0.0254904	0.000544681	0.0236577	0.0294445	0.574695	-7.27788	3.17038e-12	7.13335e-12	CCN2	T2
0.0170646	0.0142458	0.00305079	0.0104475	0.00562541	0.0185661	0.0167992	0.0813652	0.00100215	0.00090456	0.039117	0.0317571	1.44207	7.25416	3.67138e-12	8.20661e-12	FN1	T2
0.00131055	0.00201715	0.00157907	0.0119915	0.00202863	0.00894991	0.0021722	0.00211464	0.00236555	0.00109989	0.00227571	0.00416665	0.752889	-7.23121	4.23749e-12	9.41054e-12	BMPR2	T2
0.000122089	0.000709357	0.00032451	0.0021505	0.000373438	0.00114174	0.000442263	0.000161351	0.000727479	0.000314255	0.000459287	0.000706929	1.54405	7.20976	4.84423e-12	1.05918e-11	IL4R	T2
0.000343587	0.000606749	0.00033527	0.000219864	0.000501418	0.000272532	0.000530619	0.000228183	0.000183135	0.000505545	9.80656e-05	8.10247e-05	2.37096	7.20991	4.85209e-12	1.05918e-11	MKI67	T2
0.000957813	0.00149203	0.000287233	0.00105827	0.000363611	0.00155178	0.00886529	0.000568912	0.000282656	0.00370118	0.000965058	0.000362875	1.66282	7.20956	4.86232e-12	1.05918e-11	CD14	T2
0.000105739	0.000319704	0.000112446	0.000107061	0.000234238	7.42728e-05	0.00122083	8.2619e-05	0.000451912	3.73457e-05	0.000279198	3.56454e-05	2.29951	7.16228	6.52398e-12	1.41215e-11	FCER1A	T2
8.90819e-05	0.000220586	0.00186811	0.000152916	0.00871795	0.00113698	0.000361657	0.000135675	0.00211273	0.000179935	0.000155311	9.65541e-05	0.525997	-7.00682	1.69911e-11	3.65469e-11	CEACAM5	T2
0.000886744	0.000750224	0.000223567	0.000332209	0.000313503	0.000666477	0.000755971	0.000503467	0.000190861	6.1911e-05	0.00849165	0.000253388	1.68857	6.87287	3.83245e-11	8.19186e-11	TPSAB1	T2
0.0165233	0.00543742	0.00704318	0.00688986	0.0111315	0.00600353	0.00619483	0.00383162	0.0131034	0.00680243	0.00595734	0.00532187	0.7357	-6.85049	4.3764e-11	9.29645e-11	HSPA5	T2
0.000972805	0.000827429	0.00024949	0.000386665	0.000269918	0.000720476	0.000928367	0.000541608	0.000187235	8.26764e-05	0.00838859	0.000324179	1.69049	6.79235	6.21667e-11	1.31241e-10	CPA3	T2
0.00134211	0.00173153	0.00381777	0.0034952	0.006527	0.00438204	0.00133124	0.000759065	0.00540724	0.00122113	0.00172822	0.00203499	0.737108	-6.74545	8.20899e-11	1.72238e-10	BCL2L1	T2
0.000567149	0.000574093	0.000130278	0.000554741	0.000176941	0.000530701	0.000641844	0.00171908	8.23158e-05	3.57578e-05	0.00173628	0.000275372	1.71337	6.70299	1.05864e-10	2.20766e-10	HAS2	T2
0.000611819	0.000945154	0.0621303	0.000370505	0.0111944	0.00854012	0.00161085	0.000567301	0.00101275	0.00118703	0.000793073	0.000430858	0.536679	-6.63506	1.5815e-10	3.27801e-10	PGC	T2
0.000461123	0.000759658	0.000825586	0.00100588	0.00144189	0.00111894	0.000844413	0.000829377	0.0047965	0.000439154	0.00156424	0.00184272	0.6958	-6.63322	1.59566e-10	3.28744e-10	UGDH	T2
0.0010317	0.00402124	0.00287044	0.00417646	0.00452822	0.00412961	0.00388328	0.00202919	0.0067969	0.00289607	0.00320706	0.00507436	1.20269	6.55546	2.51735e-10	5.1553e-10	STAT6	T2
0.00502181	0.00256417	0.00267217	0.00147766	0.00247296	0.0011915	0.000783565	0.000893923	0.00304714	0.00164529	0.0008964	0.000682799	1.65248	6.49537	3.57156e-10	7.27068e-10	ANKRD28	T2
4.28192e-05	0.000121608	3.44558e-05	7.28602e-05	6.74731e-05	9.60628e-05	6.34504e-05	5.38048e-05	7.19449e-05	4.59544e-05	6.21625e-05	6.36491e-05	2.0553	6.46336	4.30634e-10	8.7146e-10	CGA	T2
0.00101521	0.000900749	0.000608692	0.00160466	0.00328801	0.00200691	0.00130003	0.00117171	0.00341598	0.00106053	0.00208803	0.00338546	0.544238	-6.45499	4.51971e-10	9.09259e-10	ATF3	T2
0.0687823	0.00885423	0.00525047	0.00817282	0.00484517	0.00684935	0.00960063	0.00380997	0.00736768	0.00307288	0.00478092	0.00353734	1.30764	6.43124	5.17441e-10	1.03488e-09	HERPUD1	T2
0.000314381	0.000561244	0.0307947	0.000296276	0.00591637	0.00325476	0.000852844	0.000413814	0.0041207	0.000467857	0.000491361	0.000246533	0.489004	-6.36383	7.63153e-10	1.51743e-09	DMBT1	T2
0.000254685	0.000506833	0.000339032	0.000428475	0.000476379	0.000338117	0.000403491	0.000107524	0.000605938	0.000392225	0.000108322	0.000103416	1.84105	6.34808	8.35015e-10	1.65072e-09	CDK1	T2
0.00192512	0.00281402	0.00202046	0.00257235	0.0022971	0.00306584	0.00198826	0.00208217	0.0028488	0.00118881	0.00252977	0.00420078	1.21275	6.32796	9.34997e-10	1.83775e-09	SMAD4	T2
0.000270474	0.000590287	0.000152789	0.000158559	0.000167708	0.000371272	0.00285576	0.000141552	0.000184547	0.00388503	0.000548215	0.000190555	1.64918	6.3054	1.06467e-09	2.08068e-09	C1QC	T2
1.01561e-05	1.96179e-05	0.00030399	9.0487e-06	0.000375696	6.02439e-05	3.87761e-05	3.16467e-05	0.000991908	1.64584e-05	2.56755e-05	1.13967e-05	0.402313	-6.29434	1.13365e-09	2.2029e-09	WNT7B	T2
0.00136195	0.0020481	0.00466879	0.00145827	0.00417875	0.00195867	0.00570085	0.00142329	0.00451175	0.00939988	0.0017748	0.00140923	0.747516	-6.1607	2.40193e-09	4.64101e-09	IDH1	T2
0.0149063	0.00518949	0.00575853	0.00727341	0.00891885	0.00552932	0.00578341	0.00390348	0.0137234	0.00675602	0.00489445	0.00471737	0.760769	-6.1241	2.94562e-09	5.65956e-09	PDIA4	T2
0.0038403	0.00105894	0.00175142	0.00106792	0.00164434	0.00119835	0.00117686	0.000656645	0.00142134	0.0019116	0.0011465	0.000937272	0.772897	-6.09061	3.54752e-09	6.77795e-09	MYDGF	T2
0.000113139	0.000193519	0.000103809	8.57192e-05	0.000230156	0.000132509	0.00014106	0.000141468	0.000102107	0.00014877	4.57558e-05	4.98264e-05	1.80726	6.05995	4.20883e-09	7.99677e-09	CCNB2	T2
7.69604e-05	0.000143406	0.00349109	6.1768e-05	0.00677005	0.000966746	0.000220627	0.000108284	0.00100678	0.000108474	0.000113447	5.91885e-05	0.474921	-5.99817	5.91137e-09	1.11696e-08	MSLN	T2
0.00242928	0.00398913	0.00118173	0.00117456	0.0021623	0.00176256	0.0154024	0.0021523	0.00042692	0.0434166	0.00318469	0.000680873	1.64441	5.94987	7.69584e-09	1.44614e-08	PLIN2	T2
3.9999e-05	9.78171e-05	4.34829e-05	4.82532e-05	6.994e-05	7.27903e-05	5.26152e-05	2.24677e-05	0.000245157	3.43097e-05	3.45231e-05	3.91518e-05	1.92772	5.93797	8.2109e-09	1.5345e-08	CHGB	T2
0.000204335	0.000409003	0.000201846	0.000661629	0.000290676	0.00119712	0.000296412	0.00012236	0.000175798	0.000390595	0.000235966	7.16288e-05	1.56094	5.91559	9.27217e-09	1.72341e-08	CD274	T2
6.81559e-05	0.000163677	0.00102125	0.000102624	0.0113093	0.000298996	0.000402792	0.00021221	0.00665024	0.000556583	0.000158972	9.33784e-05	0.373804	-5.85724	1.27086e-08	2.34937e-08	MMP7	T2
[truncated: 3,577 more rows]

## Sheet: Supplementary Table 10
Supplementary Table 10: Niche count for alveolar airspaces along pseudotime.
[truncated: 1,234 more rows]

[truncated: 6 more sheets: Supplementary Table 11, Supplementary Table 12, Supplementary Table 13, Supplementary Table 14, Supplementary Table 15, Supplementary Table 16]
